# Supplementary material for: BCG-derived acellular membrane vesicles elicit antimycobacterial immunity and innate immune memory
Source: Front Immunol. 2025 Mar 12;16:1534615. doi: 10.3389/fimmu.2025.1534615 (PMC11937015; doi:10.3389/fimmu.2025.1534615)
Supplement: Supplementary file 3 [file Table1.xlsx]

## Sheet: S1
#	Visible?	Starred?	Identified Proteins	Accession Number	Alternate ID	Molecular Weight	Planktonic#1	Planktonic#2	Static#1	Static#1
1	TRUE	Empty	1,4-dihydroxy-2-naphthoyl-CoA synthase OS=Mycobacterium tuberculosis (strain ATCC 25618 / H37Rv) OX=83332 GN=menB PE=1 SV=1	MENB_MYCTU		35 kDa	12	6	10	6
2	TRUE	Empty	2,3,4,5-tetrahydropyridine-2,6-dicarboxylate N-succinyltransferase OS=Mycobacterium tuberculosis (strain ATCC 25618 / H37Rv) OX=83332 GN=dapD PE=1 SV=1	DAPD_MYCTU		33 kDa	2	13	52	17
3	TRUE	Empty	2,3-bisphosphoglycerate-dependent phosphoglycerate mutase OS=Mycobacterium tuberculosis (strain ATCC 25618 / H37Rv) OX=83332 GN=gpmA PE=1 SV=1	GPMA_MYCTU		27 kDa	3	8	20	37
4	TRUE	Empty	2-oxoglutarate oxidoreductase subunit KorA OS=Mycobacterium tuberculosis (strain ATCC 25618 / H37Rv) OX=83332 GN=korA PE=1 SV=3	KORA_MYCTU		69 kDa	4	12	18	1
5	TRUE	Empty	3-alpha-(or 20-beta)-hydroxysteroid dehydrogenase OS=Mycobacterium tuberculosis (strain ATCC 25618 / H37Rv) OX=83332 GN=fabG3 PE=1 SV=1	HSD_MYCTU		27 kDa	1	4	0	0
6	TRUE	Empty	3-hydroxybutyryl-CoA dehydrogenase OS=Mycobacterium tuberculosis (strain ATCC 25618 / H37Rv) OX=83332 GN=fadB2 PE=1 SV=1	FADB2_MYCTU		31 kDa	7	3	46	79
7	TRUE	Empty	3-methyl-2-oxobutanoate dehydrogenase subunit alpha OS=Mycobacterium tuberculosis (strain ATCC 25618 / H37Rv) OX=83332 GN=bkdA PE=1 SV=1	BKDA_MYCTU		41 kDa	2	8	16	1
8	TRUE	Empty	3-methyl-2-oxobutanoate dehydrogenase subunit beta OS=Mycobacterium tuberculosis (strain ATCC 25618 / H37Rv) OX=83332 GN=bkdB PE=1 SV=1	BKDB_MYCTU		38 kDa	5	19	16	4
9	TRUE	Empty	3-oxoacyl-[acyl-carrier-protein] reductase FabG1 OS=Mycobacterium tuberculosis (strain ATCC 25618 / H37Rv) OX=83332 GN=fabG1 PE=1 SV=1	FABG_MYCTU		26 kDa	2	3	0	0
10	TRUE	Empty	3-oxoacyl-[acyl-carrier-protein] synthase 2 OS=Mycobacterium tuberculosis (strain ATCC 25618 / H37Rv) OX=83332 GN=kasB PE=1 SV=1	FAB2_MYCTU		44 kDa	2	26	13	35
11	TRUE	Empty	4-aminobutyrate aminotransferase OS=Mycobacterium tuberculosis (strain ATCC 25618 / H37Rv) OX=83332 GN=gabT PE=1 SV=1	GABT_MYCTU		47 kDa	0	0	58	8
12	TRUE	Empty	4-hydroxy-2-oxovalerate aldolase OS=Mycobacterium tuberculosis (strain ATCC 25618 / H37Rv) OX=83332 GN=Rv3534c PE=1 SV=1	HOA_MYCTU		36 kDa	0	0	5	4
13	TRUE	Empty	4-hydroxy-tetrahydrodipicolinate reductase OS=Mycobacterium tuberculosis (strain ATCC 25618 / H37Rv) OX=83332 GN=dapB PE=1 SV=1	DAPB_MYCTU		26 kDa	0	0	6	43
14	TRUE	Empty	4-hydroxy-tetrahydrodipicolinate synthase OS=Mycobacterium tuberculosis (strain ATCC 25618 / H37Rv) OX=83332 GN=dapA PE=1 SV=1	DAPA_MYCTU		31 kDa	0	0	17	58
15	TRUE	Empty	6-phosphogluconolactonase OS=Mycobacterium tuberculosis (strain ATCC 25618 / H37Rv) OX=83332 GN=pgl PE=1 SV=1	6PGL_MYCTU		26 kDa	0	0	2	6
16	TRUE	Empty	10 kDa chaperonin OS=Mycobacterium tuberculosis (strain ATCC 25618 / H37Rv) OX=83332 GN=groS PE=1 SV=1	CH10_MYCTU		11 kDa	0	0	4	6
17	TRUE	Empty	30S ribosomal protein S1 OS=Mycobacterium tuberculosis (strain ATCC 25618 / H37Rv) OX=83332 GN=rpsA PE=1 SV=1	RS1_MYCTU		53 kDa	0	0	20	48
18	TRUE	Empty	30S ribosomal protein S3 OS=Mycobacterium tuberculosis (strain ATCC 25618 / H37Rv) OX=83332 GN=rpsC PE=1 SV=1	RS3_MYCTU		30 kDa	14	50	14	3
19	TRUE	Empty	30S ribosomal protein S5 OS=Mycobacterium tuberculosis (strain ATCC 25618 / H37Rv) OX=83332 GN=rpsE PE=1 SV=1	RS5_MYCTU		23 kDa	6	18	0	0
20	TRUE	Empty	30S ribosomal protein S8 OS=Mycobacterium tuberculosis (strain ATCC 25618 / H37Rv) OX=83332 GN=rpsH PE=1 SV=1	RS8_MYCTU		14 kDa	2	6	8	3
21	TRUE	Empty	30S ribosomal protein S9 OS=Mycobacterium tuberculosis (strain ATCC 25618 / H37Rv) OX=83332 GN=rpsI PE=1 SV=1	RS9_MYCTU		16 kDa	10	22	0	0
22	TRUE	Empty	30S ribosomal protein S13 OS=Mycobacterium tuberculosis (strain ATCC 25618 / H37Rv) OX=83332 GN=rpsM PE=1 SV=1	RS13_MYCTU		14 kDa	7	37	88	4
23	TRUE	Empty	30S ribosomal protein S15 OS=Mycobacterium tuberculosis (strain ATCC 25618 / H37Rv) OX=83332 GN=rpsO PE=1 SV=1	RS15_MYCTU		10 kDa	6	6	4	1
24	TRUE	Empty	30S ribosomal protein S17 OS=Mycobacterium tuberculosis (strain ATCC 25618 / H37Rv) OX=83332 GN=rpsQ PE=1 SV=1	RS17_MYCTU		15 kDa	2	10	5	1
25	TRUE	Empty	30S ribosomal protein S18 2 OS=Mycobacterium tuberculosis (strain ATCC 25618 / H37Rv) OX=83332 GN=rpsR2 PE=3 SV=1	RS182_MYCTU		10 kDa	0	0	2	1
26	TRUE	Empty	35 kDa protein OS=Mycobacterium tuberculosis (strain ATCC 25618 / H37Rv) OX=83332 GN=Rv2744c PE=1 SV=1	35KD_MYCTU		29 kDa	116	114	10	52
27	TRUE	Empty	50S ribosomal protein L2 OS=Mycobacterium tuberculosis (strain ATCC 25618 / H37Rv) OX=83332 GN=rplB PE=1 SV=1	RL2_MYCTU		31 kDa	2	13	28	15
28	TRUE	Empty	50S ribosomal protein L3 OS=Mycobacterium tuberculosis (strain ATCC 25618 / H37Rv) OX=83332 GN=rplC PE=1 SV=1	RL3_MYCTU		23 kDa	10	14	1	3
29	TRUE	Empty	50S ribosomal protein L6 OS=Mycobacterium tuberculosis (strain ATCC 25618 / H37Rv) OX=83332 GN=rplF PE=1 SV=1	RL6_MYCTU		19 kDa	5	16	0	0
30	TRUE	Empty	50S ribosomal protein L7/L12 OS=Mycobacterium tuberculosis (strain ATCC 25618 / H37Rv) OX=83332 GN=rplL PE=1 SV=1	RL7_MYCTU		13 kDa	0	0	15	1
31	TRUE	Empty	50S ribosomal protein L13 OS=Mycobacterium tuberculosis (strain ATCC 25618 / H37Rv) OX=83332 GN=rplM PE=1 SV=1	RL13_MYCTU		16 kDa	5	18	3	1
32	TRUE	Empty	50S ribosomal protein L14 OS=Mycobacterium tuberculosis (strain ATCC 25618 / H37Rv) OX=83332 GN=rplN PE=1 SV=1	RL14_MYCTU		13 kDa	3	9	2	1
33	TRUE	Empty	50S ribosomal protein L17 OS=Mycobacterium tuberculosis (strain ATCC 25618 / H37Rv) OX=83332 GN=rplQ PE=1 SV=1	RL17_MYCTU		19 kDa	12	31	118	2
34	TRUE	Empty	50S ribosomal protein L18 OS=Mycobacterium tuberculosis (strain ATCC 25618 / H37Rv) OX=83332 GN=rplR PE=1 SV=1	RL18_MYCTU		13 kDa	4	10	6	2
35	TRUE	Empty	50S ribosomal protein L19 OS=Mycobacterium tuberculosis (strain ATCC 25618 / H37Rv) OX=83332 GN=rplS PE=1 SV=1	RL19_MYCTU		13 kDa	2	6	2	1
36	TRUE	Empty	50S ribosomal protein L20 OS=Mycobacterium tuberculosis (strain ATCC 25618 / H37Rv) OX=83332 GN=rplT PE=1 SV=1	RL20_MYCTU		15 kDa	4	23	3	8
37	TRUE	Empty	50S ribosomal protein L28-2 OS=Mycobacterium tuberculosis (strain ATCC 25618 / H37Rv) OX=83332 GN=rpmB2 PE=3 SV=1	RL28B_MYCTU		9 kDa	0	0	35	4
38	TRUE	Empty	60 kDa chaperonin 1 OS=Mycobacterium tuberculosis (strain ATCC 25618 / H37Rv) OX=83332 GN=groEL1 PE=1 SV=1	CH601_MYCTU		56 kDa	0	0	5	8
39	TRUE	Empty	60 kDa chaperonin 2 OS=Mycobacterium tuberculosis (strain ATCC 25618 / H37Rv) OX=83332 GN=groEL2 PE=1 SV=1	CH602_MYCTU		57 kDa	1	5	35	151
40	TRUE	Empty	ATP synthase gamma chain OS=Mycobacterium tuberculosis (strain ATCC 25618 / H37Rv) OX=83332 GN=atpG PE=1 SV=1	ATPG_MYCTU		34 kDa	10	21	3	11
41	TRUE	Empty	ATP synthase subunit alpha OS=Mycobacterium tuberculosis (strain ATCC 25618 / H37Rv) OX=83332 GN=atpA PE=1 SV=1	ATPA_MYCTU		59 kDa	33	27	16	34
42	TRUE	Empty	ATP synthase subunit b-delta OS=Mycobacterium tuberculosis (strain ATCC 25618 / H37Rv) OX=83332 GN=atpFH PE=1 SV=1	ATPFD_MYCTU		49 kDa	14	15	1	6
43	TRUE	Empty	ATP synthase subunit beta OS=Mycobacterium tuberculosis (strain ATCC 25618 / H37Rv) OX=83332 GN=atpD PE=1 SV=1	ATPB_MYCTU		53 kDa	24	26	99	34
44	TRUE	Empty	ATP-dependent Clp protease proteolytic subunit 1 OS=Mycobacterium tuberculosis (strain ATCC 25618 / H37Rv) OX=83332 GN=clpP1 PE=1 SV=1	CLPP1_MYCTU		22 kDa	4	14	7	15
45	TRUE	Empty	ATP-dependent Clp protease proteolytic subunit 2 OS=Mycobacterium tuberculosis (strain ATCC 25618 / H37Rv) OX=83332 GN=clpP2 PE=1 SV=1	CLPP2_MYCTU		24 kDa	1	7	2	15
46	TRUE	Empty	ATP-dependent DNA helicase UvrD2 OS=Mycobacterium tuberculosis (strain ATCC 25618 / H37Rv) OX=83332 GN=uvrD2 PE=1 SV=1	UVRD2_MYCTU		76 kDa	5	1	0	0
47	TRUE	Empty	Acetate kinase OS=Mycobacterium tuberculosis (strain ATCC 25618 / H37Rv) OX=83332 GN=ackA PE=1 SV=1	ACKA_MYCTU		41 kDa	1	2	11	14
48	TRUE	Empty	Acid phosphatase OS=Mycobacterium tuberculosis (strain ATCC 25618 / H37Rv) OX=83332 GN=gpm2 PE=1 SV=1	SUGPH_MYCTU		22 kDa	0	0	9	14
49	TRUE	Empty	Acyl-CoA dehydrogenase FadE26 OS=Mycobacterium tuberculosis (strain ATCC 25618 / H37Rv) OX=83332 GN=fadE26 PE=1 SV=1	CHSE4_MYCTU		44 kDa	0	0	16	4
50	TRUE	Empty	Acylphosphatase OS=Mycobacterium tuberculosis (strain ATCC 25618 / H37Rv) OX=83332 GN=acyP PE=1 SV=1	ACYP_MYCTU		10 kDa	2	3	0	0
51	TRUE	Empty	Adenosine deaminase OS=Mycobacterium tuberculosis (strain ATCC 25618 / H37Rv) OX=83332 GN=add PE=1 SV=1	ADD_MYCTU		40 kDa	1	13	30	8
52	TRUE	Empty	Adenosylhomocysteinase OS=Mycobacterium tuberculosis (strain ATCC 25618 / H37Rv) OX=83332 GN=ahcY PE=1 SV=1	SAHH_MYCTU		54 kDa	49	67	5	110
53	TRUE	Empty	Adenosylmethionine-8-amino-7-oxononanoate aminotransferase OS=Mycobacterium tuberculosis (strain ATCC 25618 / H37Rv) OX=83332 GN=bioA PE=1 SV=1	BIOA_MYCTU		46 kDa	0	0	2	22
54	TRUE	Empty	Adenylosuccinate synthetase OS=Mycobacterium tuberculosis (strain ATCC 25618 / H37Rv) OX=83332 GN=purA PE=1 SV=1	PURA_MYCTU		47 kDa	2	11	3	6
55	TRUE	Empty	Alanine racemase OS=Mycobacterium tuberculosis (strain ATCC 25618 / H37Rv) OX=83332 GN=alr PE=1 SV=1	ALR_MYCTU		41 kDa	1	3	10	35
56	TRUE	Empty	Alanine--tRNA ligase OS=Mycobacterium tuberculosis (strain ATCC 25618 / H37Rv) OX=83332 GN=alaS PE=1 SV=1	SYA_MYCTU		97 kDa	3	13	20	1
57	TRUE	Empty	Alkyl hydroperoxide reductase AhpD OS=Mycobacterium tuberculosis (strain ATCC 25618 / H37Rv) OX=83332 GN=ahpD PE=1 SV=1	AHPD_MYCTU		19 kDa	0	0	1	11
58	TRUE	Empty	Alkyl hydroperoxide reductase C OS=Mycobacterium tuberculosis (strain ATCC 25618 / H37Rv) OX=83332 GN=ahpC PE=1 SV=1	AHPC_MYCTU		22 kDa	0	0	25	6
59	TRUE	Empty	Alpha-1,4-glucan:maltose-1-phosphate maltosyltransferase OS=Mycobacterium tuberculosis (strain ATCC 25618 / H37Rv) OX=83332 GN=glgE PE=1 SV=1	GLGE_MYCTU		79 kDa	2	5	4	28
60	TRUE	Empty	Alpha-crystallin OS=Mycobacterium tuberculosis (strain ATCC 25618 / H37Rv) OX=83332 GN=hspX PE=1 SV=1	ACR_MYCTU		16 kDa	0	0	3	3
61	TRUE	Empty	Alpha-ketoglutarate-dependent sulfate ester dioxygenase OS=Mycobacterium tuberculosis (strain ATCC 25618 / H37Rv) OX=83332 GN=Rv3406 PE=1 SV=1	ATSK_MYCTU		33 kDa	16	40	11	11
62	TRUE	Empty	Aminomethyltransferase OS=Mycobacterium tuberculosis (strain ATCC 25618 / H37Rv) OX=83332 GN=gcvT PE=1 SV=1	GCST_MYCTU		38 kDa	1	3	71	9
63	TRUE	Empty	Arginine deiminase OS=Mycobacterium tuberculosis (strain ATCC 25618 / H37Rv) OX=83332 GN=arcA PE=1 SV=1	ARCA_MYCTU		43 kDa	4	3	6	27
64	TRUE	Empty	Argininosuccinate lyase OS=Mycobacterium tuberculosis (strain ATCC 25618 / H37Rv) OX=83332 GN=argH PE=1 SV=1	ARLY_MYCTU		50 kDa	2	1	0	0
65	TRUE	Empty	Arylamine N-acetyltransferase OS=Mycobacterium tuberculosis (strain ATCC 25618 / H37Rv) OX=83332 GN=nat PE=1 SV=1	NAT_MYCTU		31 kDa	0	0	40	7
66	TRUE	Empty	Aspartyl/glutamyl-tRNA(Asn/Gln) amidotransferase subunit B OS=Mycobacterium tuberculosis (strain ATCC 25618 / H37Rv) OX=83332 GN=gatB PE=1 SV=1	GATB_MYCTU		55 kDa	2	2	92	26
67	TRUE	Empty	Bacterioferritin OS=Mycobacterium tuberculosis (strain ATCC 25618 / H37Rv) OX=83332 GN=bfr PE=1 SV=1	BFR_MYCTU		18 kDa	136	200	89	107
68	TRUE	Empty	Beta-hexosaminidase LpqI OS=Mycobacterium tuberculosis (strain ATCC 25618 / H37Rv) OX=83332 GN=lpqI PE=1 SV=1	LPQI_MYCTU		40 kDa	11	1	6	2
69	TRUE	Empty	Bifunctional NAD(P)H-hydrate repair enzyme Nnr OS=Mycobacterium tuberculosis (strain ATCC 25618 / H37Rv) OX=83332 GN=nnr PE=1 SV=1	NNR_MYCTU		47 kDa	24	7	1	4
70	TRUE	Empty	Bifunctional glutamine synthetase adenylyltransferase/adenylyl-removing enzyme OS=Mycobacterium tuberculosis (strain ATCC 25618 / H37Rv) OX=83332 GN=glnE PE=1 SV=1	GLNE_MYCTU		109 kDa	1	7	0	0
71	TRUE	Empty	Bifunctional oligoribonuclease and PAP phosphatase NrnA OS=Mycobacterium tuberculosis (strain ATCC 25618 / H37Rv) OX=83332 GN=nrnA PE=1 SV=2	NRNA_MYCTU		35 kDa	2	3	15	4
72	TRUE	Empty	Bifunctional protein FolD OS=Mycobacterium tuberculosis (strain ATCC 25618 / H37Rv) OX=83332 GN=folD PE=1 SV=1	FOLD_MYCTU		29 kDa	1	1	7	26
73	TRUE	Empty	Bifunctional protein Rv2228c OS=Mycobacterium tuberculosis (strain ATCC 25618 / H37Rv) OX=83332 GN=Rv2228c PE=1 SV=1	RNHPH_MYCTU		39 kDa	1	4	0	0
74	TRUE	Empty	Branched-chain-amino-acid aminotransferase OS=Mycobacterium tuberculosis (strain ATCC 25618 / H37Rv) OX=83332 GN=ilvE PE=1 SV=1	ILVE_MYCTU		40 kDa	1	17	2	22
75	TRUE	Empty	CRISPR system Cms endoribonuclease Csm3 OS=Mycobacterium tuberculosis (strain ATCC 25618 / H37Rv) OX=83332 GN=csm3 PE=1 SV=1	CSM3_MYCTU		26 kDa	0	0	125	6
76	TRUE	Empty	CRP-like cAMP-activated global transcriptional regulator OS=Mycobacterium tuberculosis (strain ATCC 25618 / H37Rv) OX=83332 GN=crp PE=1 SV=1	CRPL_MYCTU		25 kDa	5	6	2	9
77	TRUE	Empty	Calcium dodecin OS=Mycobacterium tuberculosis (strain ATCC 25618 / H37Rv) OX=83332 GN=secE2 PE=1 SV=1	DODEC_MYCTU		8 kDa	5	2	3	1
78	TRUE	Empty	Carboxylesterase A OS=Mycobacterium tuberculosis (strain ATCC 25618 / H37Rv) OX=83332 GN=caeA PE=1 SV=1	CAEA_MYCTU		56 kDa	27	13	103	1
79	TRUE	Empty	Carboxypeptidase Rv3627c OS=Mycobacterium tuberculosis (strain ATCC 25618 / H37Rv) OX=83332 GN=Rv3627c PE=1 SV=1	CBXPD_MYCTU		47 kDa	11	1	26	3
80	TRUE	Empty	Catalase-peroxidase OS=Mycobacterium tuberculosis (strain ATCC 25618 / H37Rv) OX=83332 GN=katG PE=1 SV=1	KATG_MYCTU		81 kDa	47	31	28	237
81	TRUE	Empty	Cell division ATP-binding protein FtsE OS=Mycobacterium tuberculosis (strain ATCC 25618 / H37Rv) OX=83332 GN=ftsE PE=1 SV=2	FTSE_MYCTU		26 kDa	14	11	9	9
82	TRUE	Empty	Cell division protein FtsX OS=Mycobacterium tuberculosis (strain ATCC 25618 / H37Rv) OX=83332 GN=ftsX PE=1 SV=1	FTSX_MYCTU		33 kDa	3	1	5	1
83	TRUE	Empty	Cell surface glycolipoprotein MPT83 OS=Mycobacterium tuberculosis (strain ATCC 25618 / H37Rv) OX=83332 GN=mpt83 PE=1 SV=1	MP83_MYCTU		22 kDa	55	32	13	32
84	TRUE	Empty	Chaperone protein HtpG OS=Mycobacterium tuberculosis (strain ATCC 25618 / H37Rv) OX=83332 GN=htpG PE=1 SV=1	HTPG_MYCTU		73 kDa	2	9	1	20
85	TRUE	Empty	Chorismate pyruvate-lyase OS=Mycobacterium tuberculosis (strain ATCC 25618 / H37Rv) OX=83332 GN=Rv2949c PE=1 SV=1	PHBS_MYCTU		23 kDa	0	0	3	3
86	TRUE	Empty	Citrate synthase 1 OS=Mycobacterium tuberculosis (strain ATCC 25618 / H37Rv) OX=83332 GN=gltA2 PE=1 SV=1	CISY1_MYCTU		48 kDa	10	29	36	120
87	TRUE	Empty	Copper transporter MctB OS=Mycobacterium tuberculosis (strain ATCC 25618 / H37Rv) OX=83332 GN=mctB PE=1 SV=1	MCTB_MYCTU		32 kDa	0	0	8	1
88	TRUE	Empty	Copper-sensing transcriptional repressor RicR OS=Mycobacterium tuberculosis (strain ATCC 25618 / H37Rv) OX=83332 GN=ricR PE=1 SV=1	RICR_MYCTU		10 kDa	2	3	2	1
89	TRUE	Empty	Corrinoid adenosyltransferase OS=Mycobacterium tuberculosis (strain ATCC 25618 / H37Rv) OX=83332 GN=Rv1314c PE=1 SV=1	PDUO_MYCTU		21 kDa	0	0	47	2
90	TRUE	Empty	Cyclopropane mycolic acid synthase 1 OS=Mycobacterium tuberculosis (strain ATCC 25618 / H37Rv) OX=83332 GN=cmaA1 PE=1 SV=1	CMAS1_MYCTU		32 kDa	5	15	115	2
91	TRUE	Empty	Cyclopropane mycolic acid synthase 2 OS=Mycobacterium tuberculosis (strain ATCC 25618 / H37Rv) OX=83332 GN=cmaA2 PE=1 SV=1	CMAS2_MYCTU		35 kDa	2	3	1	16
92	TRUE	Empty	Cytidine deaminase OS=Mycobacterium tuberculosis (strain ATCC 25618 / H37Rv) OX=83332 GN=cdd PE=1 SV=1	CDD_MYCTU		14 kDa	0	0	17	2
93	TRUE	Empty	DNA gyrase subunit A OS=Mycobacterium tuberculosis (strain ATCC 25618 / H37Rv) OX=83332 GN=gyrA PE=1 SV=1	GYRA_MYCTU		92 kDa	23	96	12	32
94	TRUE	Empty	DNA gyrase subunit B OS=Mycobacterium tuberculosis (strain ATCC 25618 / H37Rv) OX=83332 GN=gyrB PE=1 SV=1	GYRB_MYCTU		74 kDa	1	13	2	21
95	TRUE	Empty	DNA ligase A OS=Mycobacterium tuberculosis (strain ATCC 25618 / H37Rv) OX=83332 GN=ligA PE=1 SV=1	DNLJ_MYCTU		75 kDa	0	0	1	2
96	TRUE	Empty	DNA ligase C OS=Mycobacterium tuberculosis (strain ATCC 25618 / H37Rv) OX=83332 GN=ligC PE=1 SV=1	LIGC_MYCTU		40 kDa	1	1	21	2
97	TRUE	Empty	DNA topoisomerase 1 OS=Mycobacterium tuberculosis (strain ATCC 25618 / H37Rv) OX=83332 GN=topA PE=1 SV=1	TOP1_MYCTU		102 kDa	59	38	3	28
98	TRUE	Empty	DNA-binding protein HU homolog OS=Mycobacterium tuberculosis (strain ATCC 25618 / H37Rv) OX=83332 GN=hup PE=1 SV=1	DBH_MYCTU		22 kDa	1	3	37	1
99	TRUE	Empty	DNA-binding response regulator MtrA OS=Mycobacterium tuberculosis (strain ATCC 25618 / H37Rv) OX=83332 GN=mtrA PE=1 SV=1	MTRA_MYCTU		25 kDa	2	4	21	8
100	TRUE	Empty	DNA-directed RNA polymerase subunit alpha OS=Mycobacterium tuberculosis (strain ATCC 25618 / H37Rv) OX=83332 GN=rpoA PE=1 SV=1	RPOA_MYCTU		38 kDa	19	27	1	70
101	TRUE	Empty	DNA-directed RNA polymerase subunit beta OS=Mycobacterium tuberculosis (strain ATCC 25618 / H37Rv) OX=83332 GN=rpoB PE=1 SV=1	RPOB_MYCTU		130 kDa	50	107	26	157
102	TRUE	Empty	DNA-directed RNA polymerase subunit beta' OS=Mycobacterium tuberculosis (strain ATCC 25618 / H37Rv) OX=83332 GN=rpoC PE=1 SV=1	RPOC_MYCTU		147 kDa	120	255	114	279
103	TRUE	Empty	Deazaflavin-dependent nitroreductase OS=Mycobacterium tuberculosis (strain ATCC 25618 / H37Rv) OX=83332 GN=ddn PE=1 SV=1	DDN_MYCTU		17 kDa	3	5	2	3
104	TRUE	Empty	Decaprenylphosphoryl-2-keto-beta-D-erythro-pentose reductase OS=Mycobacterium tuberculosis (strain ATCC 25618 / H37Rv) OX=83332 GN=dprE2 PE=1 SV=1	DPRE2_MYCTU		27 kDa	5	7	11	2
105	TRUE	Empty	Delta-aminolevulinic acid dehydratase OS=Mycobacterium tuberculosis (strain ATCC 25618 / H37Rv) OX=83332 GN=hemB PE=1 SV=1	HEM2_MYCTU		35 kDa	9	4	165	24
106	TRUE	Empty	Deoxyguanosinetriphosphate triphosphohydrolase-like protein OS=Mycobacterium tuberculosis (strain ATCC 25618 / H37Rv) OX=83332 GN=dgt PE=1 SV=1	DGTL1_MYCTU		47 kDa	2	4	0	0
107	TRUE	Empty	Deoxyribose-phosphate aldolase OS=Mycobacterium tuberculosis (strain ATCC 25618 / H37Rv) OX=83332 GN=deoC PE=1 SV=1	DEOC_MYCTU		22 kDa	0	0	158	15
108	TRUE	Empty	Deoxyuridine 5'-triphosphate nucleotidohydrolase OS=Mycobacterium tuberculosis (strain ATCC 25618 / H37Rv) OX=83332 GN=dut PE=1 SV=1	DUT_MYCTU		16 kDa	0	0	11	1
109	TRUE	Empty	Dephospho-CoA kinase OS=Mycobacterium tuberculosis (strain ATCC 25618 / H37Rv) OX=83332 GN=coaE PE=1 SV=1	COAE_MYCTU		45 kDa	1	2	3	2
110	TRUE	Empty	Diacylglycerol acyltransferase/mycolyltransferase Ag85A OS=Mycobacterium tuberculosis (strain ATCC 25618 / H37Rv) OX=83332 GN=fbpA PE=1 SV=1	A85A_MYCTU		36 kDa	0	0	7	16
111	TRUE	Empty	Diacylglycerol acyltransferase/mycolyltransferase Ag85C OS=Mycobacterium tuberculosis (strain ATCC 25618 / H37Rv) OX=83332 GN=fbpC PE=1 SV=1	A85C_MYCTU		37 kDa	5	8	2	3
112	TRUE	Empty	Dihydrolipoyllysine-residue acetyltransferase component of pyruvate dehydrogenase complex OS=Mycobacterium tuberculosis (strain ATCC 25618 / H37Rv) OX=83332 GN=dlaT PE=1 SV=1	ODP2_MYCTU		57 kDa	1	2	5	2
113	TRUE	Empty	Dihydrolipoyllysine-residue acyltransferase component of branched-chain alpha-ketoacid dehydrogenase complex OS=Mycobacterium tuberculosis (strain ATCC 25618 / H37Rv) OX=83332 GN=bkdC PE=1 SV=2	BKDC_MYCTU		41 kDa	20	1	29	2
114	TRUE	Empty	Dihydroxy-acid dehydratase OS=Mycobacterium tuberculosis (strain ATCC 25618 / H37Rv) OX=83332 GN=ilvD PE=1 SV=1	ILVD_MYCTU		59 kDa	1	5	22	68
115	TRUE	Empty	Doxorubicin resistance ATP-binding protein DrrA OS=Mycobacterium tuberculosis (strain ATCC 25618 / H37Rv) OX=83332 GN=drrA PE=1 SV=1	DRRA_MYCTU		36 kDa	4	6	4	4
116	TRUE	Empty	ESX-2 secretion-associated protein EspG2 OS=Mycobacterium tuberculosis (strain ATCC 25618 / H37Rv) OX=83332 GN=espG2 PE=3 SV=1	ESPG2_MYCTU		30 kDa	1	2	0	0
117	TRUE	Empty	ESX-3 secretion system protein EccA3 OS=Mycobacterium tuberculosis (strain ATCC 25618 / H37Rv) OX=83332 GN=eccA3 PE=1 SV=1	ECCA3_MYCTU		68 kDa	1	1	46	1
118	TRUE	Empty	ESX-5 secretion system protein EccA5 OS=Mycobacterium tuberculosis (strain ATCC 25618 / H37Rv) OX=83332 GN=eccA5 PE=1 SV=1	ECCA5_MYCTU		68 kDa	1	13	0	0
119	TRUE	Empty	ESX-5 secretion system protein EccC5 OS=Mycobacterium tuberculosis (strain ATCC 25618 / H37Rv) OX=83332 GN=eccC5 PE=1 SV=1	ECCC5_MYCTU		153 kDa	2	6	5	1
120	TRUE	Empty	ESX-5 secretion-associated protein EspG5 OS=Mycobacterium tuberculosis (strain ATCC 25618 / H37Rv) OX=83332 GN=espG5 PE=1 SV=1	ESPG5_MYCTU		32 kDa	0	0	2	2
121	TRUE	Empty	Electron transfer flavoprotein subunit beta OS=Mycobacterium tuberculosis (strain ATCC 25618 / H37Rv) OX=83332 GN=etfB PE=1 SV=1	ETFB_MYCTU		28 kDa	0	0	24	1
122	TRUE	Empty	Elongation factor G OS=Mycobacterium tuberculosis (strain ATCC 25618 / H37Rv) OX=83332 GN=fusA PE=1 SV=1	EFG_MYCTU		77 kDa	4	9	1	23
123	TRUE	Empty	Elongation factor Ts OS=Mycobacterium tuberculosis (strain ATCC 25618 / H37Rv) OX=83332 GN=tsf PE=1 SV=1	EFTS_MYCTU		29 kDa	1	1	3	13
124	TRUE	Empty	Elongation factor Tu OS=Mycobacterium tuberculosis (strain ATCC 25618 / H37Rv) OX=83332 GN=tuf PE=1 SV=1	EFTU_MYCTU		44 kDa	3	16	226	38
125	TRUE	Empty	Enolase OS=Mycobacterium tuberculosis (strain ATCC 25618 / H37Rv) OX=83332 GN=eno PE=1 SV=1	ENO_MYCTU		45 kDa	41	23	123	58
126	TRUE	Empty	Enoyl-[acyl-carrier-protein] reductase [NADH] OS=Mycobacterium tuberculosis (strain ATCC 25618 / H37Rv) OX=83332 GN=inhA PE=1 SV=1	INHA_MYCTU		29 kDa	4	9	5	13
127	TRUE	Empty	Esterase Rv3036c OS=Mycobacterium tuberculosis (strain ATCC 25618 / H37Rv) OX=83332 GN=TB22.2 PE=1 SV=1	ESTR2_MYCTU		24 kDa	0	0	2	5
128	TRUE	Empty	Exodeoxyribonuclease 7 large subunit OS=Mycobacterium tuberculosis (strain ATCC 25618 / H37Rv) OX=83332 GN=xseA PE=1 SV=1	EX7L_MYCTU		45 kDa	2	1	0	0
129	TRUE	Empty	F420-dependent glucose-6-phosphate dehydrogenase OS=Mycobacterium tuberculosis (strain ATCC 25618 / H37Rv) OX=83332 GN=fgd1 PE=1 SV=1	FGD_MYCTU		37 kDa	1	4	7	5
130	TRUE	Empty	F420H(2)-dependent quinone reductase Rv1261c OS=Mycobacterium tuberculosis (strain ATCC 25618 / H37Rv) OX=83332 GN=Rv1261c PE=1 SV=1	FQR61_MYCTU		17 kDa	12	2	2	4
131	TRUE	Empty	FHA domain-containing protein FhaB OS=Mycobacterium tuberculosis (strain ATCC 25618 / H37Rv) OX=83332 GN=fhaB PE=1 SV=1	FHAB_MYCTU		17 kDa	4	2	47	5
132	TRUE	Empty	Ferritin BfrB OS=Mycobacterium tuberculosis (strain ATCC 25618 / H37Rv) OX=83332 GN=bfrB PE=1 SV=1	BFRB_MYCTU		20 kDa	82	78	5	82
133	TRUE	Empty	Fumarate hydratase class II OS=Mycobacterium tuberculosis (strain ATCC 25618 / H37Rv) OX=83332 GN=fumC PE=1 SV=1	FUMC_MYCTU		50 kDa	2	9	6	32
134	TRUE	Empty	Glucose-1-phosphate adenylyltransferase OS=Mycobacterium tuberculosis (strain ATCC 25618 / H37Rv) OX=83332 GN=glgC PE=1 SV=1	GLGC_MYCTU		44 kDa	2	2	0	0
135	TRUE	Empty	Glucose-6-phosphate isomerase OS=Mycobacterium tuberculosis (strain ATCC 25618 / H37Rv) OX=83332 GN=pgi PE=1 SV=1	G6PI_MYCTU		60 kDa	1	1	9	4
136	TRUE	Empty	Glutamate 5-kinase OS=Mycobacterium tuberculosis (strain ATCC 25618 / H37Rv) OX=83332 GN=proB PE=1 SV=1	PROB_MYCTU		39 kDa	1	2	0	0
137	TRUE	Empty	Glutamate synthase [NADPH] large chain OS=Mycobacterium tuberculosis (strain ATCC 25618 / H37Rv) OX=83332 GN=gltB PE=1 SV=3	GLTB_MYCTU		166 kDa	2	5	14	31
138	TRUE	Empty	Glutamate-1-semialdehyde 2,1-aminomutase OS=Mycobacterium tuberculosis (strain ATCC 25618 / H37Rv) OX=83332 GN=hemL PE=1 SV=1	GSA_MYCTU		48 kDa	1	2	116	92
139	TRUE	Empty	Glutamate--tRNA ligase OS=Mycobacterium tuberculosis (strain ATCC 25618 / H37Rv) OX=83332 GN=gltX PE=1 SV=1	SYE_MYCTU		54 kDa	3	10	2	11
140	TRUE	Empty	Glutamine synthetase OS=Mycobacterium tuberculosis (strain ATCC 25618 / H37Rv) OX=83332 GN=glnA1 PE=1 SV=1	GLN1B_MYCTU		54 kDa	290	354	451	400
141	TRUE	Empty	Glutamine synthetase OS=Mycobacterium tuberculosis (strain ATCC 25618 / H37Rv) OX=83332 GN=glnA2 PE=1 SV=1	GLN1A_MYCTU		50 kDa	1	11	8	30
142	TRUE	Empty	Glutamine-dependent NAD(+) synthetase OS=Mycobacterium tuberculosis (strain ATCC 25618 / H37Rv) OX=83332 GN=nadE PE=1 SV=1	NADE_MYCTU		75 kDa	7	3	6	17
143	TRUE	Empty	Glutamyl-tRNA(Gln) amidotransferase subunit A OS=Mycobacterium tuberculosis (strain ATCC 25618 / H37Rv) OX=83332 GN=gatA PE=1 SV=1	GATA_MYCTU		51 kDa	0	0	20	6
144	TRUE	Empty	Glycerol kinase OS=Mycobacterium tuberculosis (strain ATCC 25618 / H37Rv) OX=83332 GN=glpK PE=1 SV=1	GLPK_MYCTU		56 kDa	0	0	7	11
145	TRUE	Empty	Glycerol-3-phosphate dehydrogenase 2 OS=Mycobacterium tuberculosis (strain ATCC 25618 / H37Rv) OX=83332 GN=glpD2 PE=1 SV=1	GLPD2_MYCTU		63 kDa	36	19	12	25
146	TRUE	Empty	Group 1 truncated hemoglobin GlbN OS=Mycobacterium tuberculosis (strain ATCC 25618 / H37Rv) OX=83332 GN=glbN PE=1 SV=1	TRHBN_MYCTU		14 kDa	0	0	4	5
147	TRUE	Empty	HTH-type transcriptional regulator PrpR OS=Mycobacterium tuberculosis (strain ATCC 25618 / H37Rv) OX=83332 GN=prpR PE=1 SV=1	PRPR_MYCTU		54 kDa	1	7	0	0
148	TRUE	Empty	HTH-type transcriptional regulator RamB OS=Mycobacterium tuberculosis (strain ATCC 25618 / H37Rv) OX=83332 GN=ramB PE=1 SV=1	RAMB_MYCTU		53 kDa	2	14	0	0
149	TRUE	Empty	Haloalkane dehalogenase 1 OS=Mycobacterium tuberculosis (strain ATCC 25618 / H37Rv) OX=83332 GN=dhmA1 PE=1 SV=1	DHMA1_MYCTU		33 kDa	42	24	1	9
150	TRUE	Empty	Haloalkane dehalogenase 3 OS=Mycobacterium tuberculosis (strain ATCC 25618 / H37Rv) OX=83332 GN=dhaA PE=1 SV=1	DHAA_MYCTU		34 kDa	0	0	17	2
151	TRUE	Empty	Histidinol-phosphatase OS=Mycobacterium tuberculosis (strain ATCC 25618 / H37Rv) OX=83332 GN=hisN PE=1 SV=2	HISN_MYCTU		28 kDa	1	2	3	2
152	TRUE	Empty	Homoserine dehydrogenase OS=Mycobacterium tuberculosis (strain ATCC 25618 / H37Rv) OX=83332 GN=hom PE=1 SV=1	DHOM_MYCTU		46 kDa	1	3	0	0
153	TRUE	Empty	Hydrolase Rv0480c OS=Mycobacterium tuberculosis (strain ATCC 25618 / H37Rv) OX=83332 GN=Rv0480c PE=1 SV=1	Y480_MYCTU		29 kDa	3	3	9	8
154	TRUE	Empty	Hydrophilic compounds import ATP-binding/permease protein BacA OS=Mycobacterium tuberculosis (strain ATCC 25618 / H37Rv) OX=83332 GN=bacA PE=1 SV=1	BACA_MYCTU		71 kDa	0	0	2	3
155	TRUE	Empty	Hydroxymycolate synthase MmaA4 OS=Mycobacterium tuberculosis (strain ATCC 25618 / H37Rv) OX=83332 GN=mmaA4 PE=1 SV=1	MMAA4_MYCTU		35 kDa	4	5	31	5
156	TRUE	Empty	Imidazoleglycerol-phosphate dehydratase OS=Mycobacterium tuberculosis (strain ATCC 25618 / H37Rv) OX=83332 GN=hisB PE=1 SV=1	HIS7_MYCTU		23 kDa	11	18	23	17
157	TRUE	Empty	Immunogenic protein MPT63 OS=Mycobacterium tuberculosis (strain ATCC 25618 / H37Rv) OX=83332 GN=mpt63 PE=1 SV=1	MP63_MYCTU		17 kDa	0	0	7	3
158	TRUE	Empty	Immunogenic protein MPT64 OS=Mycobacterium tuberculosis (strain ATCC 25618 / H37Rv) OX=83332 GN=mpt64 PE=1 SV=1	MP64_MYCTU		25 kDa	0	0	2	11
159	TRUE	Empty	Inosine-5'-monophosphate dehydrogenase OS=Mycobacterium tuberculosis (strain ATCC 25618 / H37Rv) OX=83332 GN=guaB PE=1 SV=1	IMDH_MYCTU		55 kDa	5	4	0	0
160	TRUE	Empty	Iron-dependent extradiol dioxygenase OS=Mycobacterium tuberculosis (strain ATCC 25618 / H37Rv) OX=83332 GN=hsaC PE=1 SV=1	HSAC_MYCTU		34 kDa	16	6	10	19
161	TRUE	Empty	Iron-dependent repressor IdeR OS=Mycobacterium tuberculosis (strain ATCC 25618 / H37Rv) OX=83332 GN=ideR PE=1 SV=1	IDER_MYCTU		25 kDa	0	0	6	3
162	TRUE	Empty	Isocitrate lyase OS=Mycobacterium tuberculosis (strain ATCC 25618 / H37Rv) OX=83332 GN=icl PE=1 SV=1	ACEA_MYCTU		47 kDa	23	12	13	107
163	TRUE	Empty	Ketol-acid reductoisomerase (NADP(+)) OS=Mycobacterium tuberculosis (strain ATCC 25618 / H37Rv) OX=83332 GN=ilvC PE=1 SV=2	ILVC_MYCTU		37 kDa	4	17	18	4
164	TRUE	Empty	L-gulono-1,4-lactone dehydrogenase OS=Mycobacterium tuberculosis (strain ATCC 25618 / H37Rv) OX=83332 GN=Rv1771 PE=1 SV=1	GULDH_MYCTU		48 kDa	9	34	1	5
165	TRUE	Empty	Lipoarabinomannan carrier protein LprG OS=Mycobacterium tuberculosis (strain ATCC 25618 / H37Rv) OX=83332 GN=lprG PE=1 SV=1	LPRG_MYCTU		25 kDa	28	11	33	8
166	TRUE	Empty	Lipoprotein LpqH OS=Mycobacterium tuberculosis (strain ATCC 25618 / H37Rv) OX=83332 GN=lpqH PE=1 SV=1	LPQH_MYCTU		15 kDa	17	10	12	16
167	TRUE	Empty	Lipoprotein LprA OS=Mycobacterium tuberculosis (strain ATCC 25618 / H37Rv) OX=83332 GN=lprA PE=1 SV=1	LPRA_MYCTU		25 kDa	19	4	1	14
168	TRUE	Empty	Long-chain-fatty-acid--AMP ligase FadD28 OS=Mycobacterium tuberculosis (strain ATCC 25618 / H37Rv) OX=83332 GN=fadD28 PE=1 SV=1	FAA28_MYCTU		63 kDa	2	17	10	32
169	TRUE	Empty	Long-chain-fatty-acid--AMP ligase FadD32 OS=Mycobacterium tuberculosis (strain ATCC 25618 / H37Rv) OX=83332 GN=fadD32 PE=1 SV=1	FAA32_MYCTU		69 kDa	5	21	3	8
170	TRUE	Empty	Long-chain-fatty-acid--CoA ligase FadD23 OS=Mycobacterium tuberculosis (strain ATCC 25618 / H37Rv) OX=83332 GN=fadD23 PE=1 SV=1	FAC23_MYCTU		63 kDa	1	4	7	5
171	TRUE	Empty	Malate synthase G OS=Mycobacterium tuberculosis (strain ATCC 25618 / H37Rv) OX=83332 GN=glcB PE=1 SV=1	MASZ_MYCTU		80 kDa	4	3	37	153
172	TRUE	Empty	Membrane protein insertase YidC OS=Mycobacterium tuberculosis (strain ATCC 25618 / H37Rv) OX=83332 GN=yidC PE=1 SV=1	YIDC_MYCTU		41 kDa	10	3	36	3
173	TRUE	Empty	Meromycolate extension acyl carrier protein OS=Mycobacterium tuberculosis (strain ATCC 25618 / H37Rv) OX=83332 GN=acpM PE=1 SV=1	ACPM_MYCTU		13 kDa	5	2	64	21
174	TRUE	Empty	Methionine--tRNA ligase OS=Mycobacterium tuberculosis (strain ATCC 25618 / H37Rv) OX=83332 GN=metG PE=1 SV=1	SYM_MYCTU		58 kDa	0	0	18	30
175	TRUE	Empty	Methoxy mycolic acid synthase MmaA3 OS=Mycobacterium tuberculosis (strain ATCC 25618 / H37Rv) OX=83332 GN=mmaA3 PE=1 SV=1	MMAA3_MYCTU		33 kDa	2	5	12	8
176	TRUE	Empty	Monoacylglycerol lipase OS=Mycobacterium tuberculosis (strain ATCC 25618 / H37Rv) OX=83332 GN=Rv0183 PE=1 SV=2	MGLL_MYCTU		30 kDa	1	7	3	4
177	TRUE	Empty	Multifunctional 2-oxoglutarate metabolism enzyme OS=Mycobacterium tuberculosis (strain ATCC 25618 / H37Rv) OX=83332 GN=kgd PE=1 SV=1	KGD_MYCTU		136 kDa	10	39	1	3
178	TRUE	Empty	Multifunctional non-homologous end joining DNA repair protein LigD OS=Mycobacterium tuberculosis (strain ATCC 25618 / H37Rv) OX=83332 GN=ligD PE=1 SV=1	LIGD_MYCTU		84 kDa	5	1	0	0
179	TRUE	Empty	Mycosin-2 OS=Mycobacterium tuberculosis (strain ATCC 25618 / H37Rv) OX=83332 GN=mycP2 PE=1 SV=1	MYCP2_MYCTU		56 kDa	0	0	35	1
180	TRUE	Empty	N5-carboxyaminoimidazole ribonucleotide mutase OS=Mycobacterium tuberculosis (strain ATCC 25618 / H37Rv) OX=83332 GN=purE PE=1 SV=1	PURE_MYCTU		18 kDa	0	0	9	1
181	TRUE	Empty	N5-carboxyaminoimidazole ribonucleotide synthase OS=Mycobacterium tuberculosis (strain ATCC 25618 / H37Rv) OX=83332 GN=purK PE=1 SV=1	PURK_MYCTU		46 kDa	0	0	2	21
182	TRUE	Empty	N-acetyltransferase Eis OS=Mycobacterium tuberculosis (strain ATCC 25618 / H37Rv) OX=83332 GN=eis PE=1 SV=2	EIS_MYCTU		44 kDa	15	7	12	39
183	TRUE	Empty	NAD(+) phosphorylase MbcT OS=Mycobacterium tuberculosis (strain ATCC 25618 / H37Rv) OX=83332 GN=mbcT PE=1 SV=1	MBCT_MYCTU		20 kDa	0	0	8	1
184	TRUE	Empty	NAD-specific glutamate dehydrogenase OS=Mycobacterium tuberculosis (strain ATCC 25618 / H37Rv) OX=83332 GN=gdh PE=1 SV=1	DHE2_MYCTU		177 kDa	12	75	48	83
185	TRUE	Empty	NADH-quinone oxidoreductase subunit F OS=Mycobacterium tuberculosis (strain ATCC 25618 / H37Rv) OX=83332 GN=nuoF PE=1 SV=1	NUOF_MYCTU		48 kDa	4	17	15	15
186	TRUE	Empty	NADH-quinone oxidoreductase subunit G OS=Mycobacterium tuberculosis (strain ATCC 25618 / H37Rv) OX=83332 GN=nuoG PE=1 SV=1	NUOG_MYCTU		85 kDa	3	3	4	54
187	TRUE	Empty	NADP-dependent alcohol dehydrogenase C OS=Mycobacterium tuberculosis (strain ATCC 25618 / H37Rv) OX=83332 GN=adhC PE=1 SV=1	ADHC_MYCTU		37 kDa	2	24	11	35
188	TRUE	Empty	Nicotinate-nucleotide pyrophosphorylase [carboxylating] OS=Mycobacterium tuberculosis (strain ATCC 25618 / H37Rv) OX=83332 GN=nadC PE=1 SV=1	NADC_MYCTU		30 kDa	0	0	47	9
189	TRUE	Empty	Non-homologous end joining protein Ku OS=Mycobacterium tuberculosis (strain ATCC 25618 / H37Rv) OX=83332 GN=mku PE=1 SV=1	KU_MYCTU		31 kDa	19	21	0	0
190	TRUE	Empty	Nucleoid-associated protein Lsr2 OS=Mycobacterium tuberculosis (strain ATCC 25618 / H37Rv) OX=83332 GN=lsr2 PE=1 SV=1	LSR2_MYCTU		12 kDa	1	8	6	22
191	TRUE	Empty	Nucleoside diphosphate kinase OS=Mycobacterium tuberculosis (strain ATCC 25618 / H37Rv) OX=83332 GN=ndkA PE=1 SV=1	NDK_MYCTU		15 kDa	0	0	4	3
192	TRUE	Empty	Nucleoside triphosphate pyrophosphatase OS=Mycobacterium tuberculosis (strain ATCC 25618 / H37Rv) OX=83332 GN=Rv3282 PE=1 SV=1	NTPP_MYCTU		23 kDa	0	0	1	8
193	TRUE	Empty	Nucleotide-binding protein Rv1421 OS=Mycobacterium tuberculosis (strain ATCC 25618 / H37Rv) OX=83332 GN=Rv1421 PE=1 SV=1	Y1421_MYCTU		33 kDa	2	4	0	0
194	TRUE	Empty	O-acetylserine sulfhydrylase OS=Mycobacterium tuberculosis (strain ATCC 25618 / H37Rv) OX=83332 GN=cysK1 PE=1 SV=1	CYSK_MYCTU		33 kDa	0	0	111	53
195	TRUE	Empty	O-succinylhomoserine sulfhydrylase OS=Mycobacterium tuberculosis (strain ATCC 25618 / H37Rv) OX=83332 GN=metZ PE=1 SV=1	METZ_MYCTU		43 kDa	5	7	14	35
196	TRUE	Empty	Orotidine 5'-phosphate decarboxylase OS=Mycobacterium tuberculosis (strain ATCC 25618 / H37Rv) OX=83332 GN=pyrF PE=1 SV=1	PYRF_MYCTU		27 kDa	0	0	4	11
197	TRUE	Empty	PP2C-family Ser/Thr phosphatase OS=Mycobacterium tuberculosis (strain ATCC 25618 / H37Rv) OX=83332 GN=pstP PE=1 SV=1	PSTP_MYCTU		54 kDa	5	1	3	7
198	TRUE	Empty	Pantothenate kinase OS=Mycobacterium tuberculosis (strain ATCC 25618 / H37Rv) OX=83332 GN=coaA PE=1 SV=1	COAA_MYCTU		36 kDa	1	7	0	0
199	TRUE	Empty	Penicillin-binding protein 1A OS=Mycobacterium tuberculosis (strain ATCC 25618 / H37Rv) OX=83332 GN=ponA1 PE=1 SV=3	PBP1A_MYCTU		86 kDa	10	1	2	12
200	TRUE	Empty	Penicillin-binding protein A OS=Mycobacterium tuberculosis (strain ATCC 25618 / H37Rv) OX=83332 GN=pbpA PE=1 SV=1	PBPA_MYCTU		52 kDa	9	5	35	3
201	TRUE	Empty	Peptide chain release factor 2 OS=Mycobacterium tuberculosis (strain ATCC 25618 / H37Rv) OX=83332 GN=prfB PE=1 SV=1	RF2_MYCTU		41 kDa	0	0	1	2
202	TRUE	Empty	Peptidyl-prolyl cis-trans isomerase A OS=Mycobacterium tuberculosis (strain ATCC 25618 / H37Rv) OX=83332 GN=ppiA PE=1 SV=1	PPIA_MYCTU		19 kDa	0	0	34	1
203	TRUE	Empty	Phosphate acetyltransferase OS=Mycobacterium tuberculosis (strain ATCC 25618 / H37Rv) OX=83332 GN=pta PE=1 SV=1	PTA_MYCTU		73 kDa	0	0	1	5
204	TRUE	Empty	Phosphate-binding protein PstS 1 OS=Mycobacterium tuberculosis (strain ATCC 25618 / H37Rv) OX=83332 GN=pstS1 PE=1 SV=1	PSTS1_MYCTU		38 kDa	24	14	4	4
205	TRUE	Empty	Phosphate-binding protein PstS 2 OS=Mycobacterium tuberculosis (strain ATCC 25618 / H37Rv) OX=83332 GN=pstS2 PE=1 SV=1	PSTS2_MYCTU		38 kDa	35	7	3	4
206	TRUE	Empty	Phosphate-binding protein PstS 3 OS=Mycobacterium tuberculosis (strain ATCC 25618 / H37Rv) OX=83332 GN=pstS3 PE=1 SV=1	PSTS3_MYCTU		38 kDa	15	9	152	4
207	TRUE	Empty	Phosphate-specific transport system accessory protein PhoU homolog 1 OS=Mycobacterium tuberculosis (strain ATCC 25618 / H37Rv) OX=83332 GN=phoU1 PE=1 SV=1	PHOU1_MYCTU		25 kDa	4	12	3	9
208	TRUE	Empty	Phosphatidylglycerol--prolipoprotein diacylglyceryl transferase OS=Mycobacterium tuberculosis (strain ATCC 25618 / H37Rv) OX=83332 GN=lgt PE=1 SV=1	LGT_MYCTU		50 kDa	4	3	13	2
209	TRUE	Empty	Phosphatidylinositol-3-phosphatase OS=Mycobacterium tuberculosis (strain ATCC 25618 / H37Rv) OX=83332 GN=sapM PE=1 SV=1	SAPM_MYCTU		32 kDa	3	5	8	3
210	TRUE	Empty	Phosphoenolpyruvate carboxykinase [GTP] OS=Mycobacterium tuberculosis (strain ATCC 25618 / H37Rv) OX=83332 GN=pckG PE=1 SV=1	PCKG_MYCTU		67 kDa	5	13	6	36
211	TRUE	Empty	Phosphoenolpyruvate transferase OS=Mycobacterium tuberculosis (strain ATCC 25618 / H37Rv) OX=83332 GN=fbiA PE=1 SV=1	FBIA_MYCTU		35 kDa	0	0	16	2
212	TRUE	Empty	Phosphomethylpyrimidine synthase OS=Mycobacterium tuberculosis (strain ATCC 25618 / H37Rv) OX=83332 GN=thiC PE=1 SV=1	THIC_MYCTU		60 kDa	2	1	10	32
213	TRUE	Empty	Phosphoribosyl isomerase A OS=Mycobacterium tuberculosis (strain ATCC 25618 / H37Rv) OX=83332 GN=priA PE=1 SV=1	HIS4_MYCTU		26 kDa	0	0	2	2
214	TRUE	Empty	Phosphoserine aminotransferase OS=Mycobacterium tuberculosis (strain ATCC 25618 / H37Rv) OX=83332 GN=serC PE=1 SV=1	SERC_MYCTU		40 kDa	3	13	7	25
215	TRUE	Empty	Phthiocerol synthesis polyketide synthase type I PpsC OS=Mycobacterium tuberculosis (strain ATCC 25618 / H37Rv) OX=83332 GN=ppsC PE=1 SV=2	PPSC_MYCTU		231 kDa	2	4	49	2
216	TRUE	Empty	Phthiocerol synthesis polyketide synthase type I PpsE OS=Mycobacterium tuberculosis (strain ATCC 25618 / H37Rv) OX=83332 GN=ppsE PE=1 SV=1	PPSE_MYCTU		159 kDa	6	10	208	120
217	TRUE	Empty	Phthiodiolone/phenolphthiodiolone dimycocerosates ketoreductase OS=Mycobacterium tuberculosis (strain ATCC 25618 / H37Rv) OX=83332 GN=Rv2951c PE=1 SV=1	PHKR_MYCTU		41 kDa	12	12	53	3
218	TRUE	Empty	Polyphenol oxidase OS=Mycobacterium tuberculosis (strain ATCC 25618 / H37Rv) OX=83332 GN=Rv2149c PE=1 SV=1	POLOX_MYCTU		?	0	0	8	1
219	TRUE	Empty	Polyphosphate kinase OS=Mycobacterium tuberculosis (strain ATCC 25618 / H37Rv) OX=83332 GN=ppk PE=1 SV=1	PPK1_MYCTU		83 kDa	3	11	9	21
220	TRUE	Empty	Polyphosphate:GDP phosphotransferase OS=Mycobacterium tuberculosis (strain ATCC 25618 / H37Rv) OX=83332 GN=ppk2 PE=1 SV=1	PK21_MYCTU		34 kDa	6	12	0	0
221	TRUE	Empty	Polyribonucleotide nucleotidyltransferase OS=Mycobacterium tuberculosis (strain ATCC 25618 / H37Rv) OX=83332 GN=pnp PE=1 SV=1	PNP_MYCTU		80 kDa	21	2	27	190
222	TRUE	Empty	Prephenate dehydrogenase OS=Mycobacterium tuberculosis (strain ATCC 25618 / H37Rv) OX=83332 GN=tyrA PE=1 SV=4	TYRA_MYCTU		33 kDa	0	0	140	18
223	TRUE	Empty	Probable D-amino-acid oxidase OS=Mycobacterium tuberculosis (strain ATCC 25618 / H37Rv) OX=83332 GN=aao PE=1 SV=1	DAO_MYCTU		34 kDa	0	0	3	3
224	TRUE	Empty	Probable ECF RNA polymerase sigma factor SigI OS=Mycobacterium tuberculosis (strain ATCC 25618 / H37Rv) OX=83332 GN=sigI PE=2 SV=1	SIGI_MYCTU		31 kDa	2	4	0	0
225	TRUE	Empty	Probable M18 family aminopeptidase 2 OS=Mycobacterium tuberculosis (strain ATCC 25618 / H37Rv) OX=83332 GN=apeB PE=1 SV=1	APEB_MYCTU		46 kDa	74	77	9	32
226	TRUE	Empty	Probable acetyl-CoA acetyltransferase OS=Mycobacterium tuberculosis (strain ATCC 25618 / H37Rv) OX=83332 GN=fadA4 PE=1 SV=1	FADA4_MYCTU		40 kDa	6	3	17	108
227	TRUE	Empty	Probable acyl-CoA dehydrogenase FadE10 OS=Mycobacterium tuberculosis (strain ATCC 25618 / H37Rv) OX=83332 GN=fadE10 PE=1 SV=1	Y873_MYCTU		71 kDa	25	36	12	17
228	TRUE	Empty	Probable acyl-CoA dehydrogenase fadE25 OS=Mycobacterium tuberculosis (strain ATCC 25618 / H37Rv) OX=83332 GN=fadE25 PE=1 SV=1	ACDP_MYCTU		42 kDa	2	9	2	8
229	TRUE	Empty	Probable adenylyltransferase/sulfurtransferase MoeZ OS=Mycobacterium tuberculosis (strain ATCC 25618 / H37Rv) OX=83332 GN=moeZ PE=1 SV=1	MOEZ_MYCTU		42 kDa	1	5	0	0
230	TRUE	Empty	Probable arabinosyltransferase A OS=Mycobacterium tuberculosis (strain ATCC 25618 / H37Rv) OX=83332 GN=embA PE=1 SV=1	EMBA_MYCTU		116 kDa	5	3	2	6
231	TRUE	Empty	Probable arabinosyltransferase C OS=Mycobacterium tuberculosis (strain ATCC 25618 / H37Rv) OX=83332 GN=embC PE=1 SV=1	EMBC_MYCTU		117 kDa	10	3	35	3
232	TRUE	Empty	Probable cutinase Rv1984c OS=Mycobacterium tuberculosis (strain ATCC 25618 / H37Rv) OX=83332 GN=Rv1984c PE=1 SV=1	CUT1_MYCTU		?	0	0	8	4
233	TRUE	Empty	Probable cysteine desulfurase OS=Mycobacterium tuberculosis (strain ATCC 25618 / H37Rv) OX=83332 GN=csd PE=1 SV=1	CSD_MYCTU		45 kDa	7	5	60	146
234	TRUE	Empty	Probable cytosol aminopeptidase OS=Mycobacterium tuberculosis (strain ATCC 25618 / H37Rv) OX=83332 GN=pepA PE=1 SV=1	AMPA_MYCTU		53 kDa	40	37	0	0
235	TRUE	Empty	Probable diacyglycerol O-acyltransferase tgs2 OS=Mycobacterium tuberculosis (strain ATCC 25618 / H37Rv) OX=83332 GN=tgs2 PE=1 SV=1	TGS2_MYCTU		49 kDa	6	22	0	0
236	TRUE	Empty	Probable enoyl-CoA hydratase echA6 OS=Mycobacterium tuberculosis (strain ATCC 25618 / H37Rv) OX=83332 GN=echA6 PE=1 SV=1	ECHA6_MYCTU		26 kDa	10	20	5	22
237	TRUE	Empty	Probable enoyl-CoA hydratase echA8 OS=Mycobacterium tuberculosis (strain ATCC 25618 / H37Rv) OX=83332 GN=echA8 PE=1 SV=1	ECHA8_MYCTU		27 kDa	12	8	7	19
238	TRUE	Empty	Probable enoyl-CoA hydratase echA14 OS=Mycobacterium tuberculosis (strain ATCC 25618 / H37Rv) OX=83332 GN=echA14 PE=1 SV=1	ECH14_MYCTU		26 kDa	0	0	8	12
239	TRUE	Empty	Probable fatty acid methyltransferase Rv3720 OS=Mycobacterium tuberculosis (strain ATCC 25618 / H37Rv) OX=83332 GN=Rv3720 PE=1 SV=4	FAMT_MYCTU		48 kDa	16	18	7	1
240	TRUE	Empty	Probable glycerol-3-phosphate dehydrogenase 2 [NAD(P)+] OS=Mycobacterium tuberculosis (strain ATCC 25618 / H37Rv) OX=83332 GN=gpsA2 PE=1 SV=1	GPDA2_MYCTU		36 kDa	2	5	0	0
241	TRUE	Empty	Probable glycerophosphodiester phosphodiesterase 1 OS=Mycobacterium tuberculosis (strain ATCC 25618 / H37Rv) OX=83332 GN=glpQ1 PE=1 SV=1	GLPQ1_MYCTU		30 kDa	3	2	0	0
242	TRUE	Empty	Probable glycine dehydrogenase (decarboxylating) OS=Mycobacterium tuberculosis (strain ATCC 25618 / H37Rv) OX=83332 GN=gcvP PE=1 SV=1	GCSP_MYCTU		100 kDa	2	20	4	10
243	TRUE	Empty	Probable helicase HelY OS=Mycobacterium tuberculosis (strain ATCC 25618 / H37Rv) OX=83332 GN=helY PE=1 SV=1	HELY_MYCTU		100 kDa	1	5	2	1
244	TRUE	Empty	Probable methylmalonyl-CoA mutase small subunit OS=Mycobacterium tuberculosis (strain ATCC 25618 / H37Rv) OX=83332 GN=mutA PE=1 SV=1	MUTA_MYCTU		65 kDa	1	6	3	6
245	TRUE	Empty	Probable peptidoglycan biosynthesis protein MviN OS=Mycobacterium tuberculosis (strain ATCC 25618 / H37Rv) OX=83332 GN=mviN PE=1 SV=1	MVINL_MYCTU		124 kDa	9	2	5	4
246	TRUE	Empty	Probable peptidyl-prolyl cis-trans isomerase B OS=Mycobacterium tuberculosis (strain ATCC 25618 / H37Rv) OX=83332 GN=ppiB PE=1 SV=1	PPIB_MYCTU		32 kDa	16	5	1	3
247	TRUE	Empty	Probable propionyl-CoA carboxylase beta chain 5 OS=Mycobacterium tuberculosis (strain ATCC 25618 / H37Rv) OX=83332 GN=accD5 PE=1 SV=1	PCC5_MYCTU		59 kDa	4	26	4	72
248	TRUE	Empty	Probable trans-aconitate 2-methyltransferase OS=Mycobacterium tuberculosis (strain ATCC 25618 / H37Rv) OX=83332 GN=tam PE=1 SV=1	TAM_MYCTU		29 kDa	0	0	2	2
249	TRUE	Empty	Probable transcriptional regulatory protein PdtaR OS=Mycobacterium tuberculosis (strain ATCC 25618 / H37Rv) OX=83332 GN=pdtaR PE=1 SV=1	PDTAR_MYCTU		23 kDa	0	0	21	2
250	TRUE	Empty	Probable triacylglyceride transporter Rv1410c OS=Mycobacterium tuberculosis (strain ATCC 25618 / H37Rv) OX=83332 GN=Rv1410c PE=1 SV=1	MFS55_MYCTU		55 kDa	4	2	4	1
251	TRUE	Empty	Prokaryotic ubiquitin-like protein Pup OS=Mycobacterium tuberculosis (strain ATCC 25618 / H37Rv) OX=83332 GN=pup PE=1 SV=1	PUP_MYCTU		7 kDa	0	0	25	1
252	TRUE	Empty	Proline--tRNA ligase OS=Mycobacterium tuberculosis (strain ATCC 25618 / H37Rv) OX=83332 GN=proS PE=1 SV=1	SYP_MYCTU		63 kDa	0	0	9	102
253	TRUE	Empty	Proline-rich antigen homolog OS=Mycobacterium tuberculosis (strain ATCC 25618 / H37Rv) OX=83332 GN=pra PE=1 SV=1	PRA_MYCTU		25 kDa	10	8	37	1
254	TRUE	Empty	Proteasome subunit alpha OS=Mycobacterium tuberculosis (strain ATCC 25618 / H37Rv) OX=83332 GN=prcA PE=1 SV=1	PSA_MYCTU		27 kDa	36	55	5	42
255	TRUE	Empty	Proteasome subunit beta OS=Mycobacterium tuberculosis (strain ATCC 25618 / H37Rv) OX=83332 GN=prcB PE=1 SV=1	PSB_MYCTU		30 kDa	56	81	136	121
256	TRUE	Empty	Proteasome-associated ATPase OS=Mycobacterium tuberculosis (strain ATCC 25618 / H37Rv) OX=83332 GN=mpa PE=1 SV=1	ARC_MYCTU		67 kDa	13	4	4	1
257	TRUE	Empty	Protein DipZ OS=Mycobacterium tuberculosis (strain ATCC 25618 / H37Rv) OX=83332 GN=dipZ PE=1 SV=1	DIPZ_MYCTU		74 kDa	7	10	6	6
258	TRUE	Empty	Protein Rv1269c OS=Mycobacterium tuberculosis (strain ATCC 25618 / H37Rv) OX=83332 GN=Rv1269c PE=1 SV=1	Y1269_MYCTU		13 kDa	6	4	1	3
259	TRUE	Empty	Protein translocase subunit SecA 1 OS=Mycobacterium tuberculosis (strain ATCC 25618 / H37Rv) OX=83332 GN=secA1 PE=1 SV=1	SECA1_MYCTU		106 kDa	6	22	11	10
260	TRUE	Empty	Protein translocase subunit SecA 2 OS=Mycobacterium tuberculosis (strain ATCC 25618 / H37Rv) OX=83332 GN=secA2 PE=1 SV=1	SECA2_MYCTU		89 kDa	8	13	4	4
261	TRUE	Empty	Protein translocase subunit SecD OS=Mycobacterium tuberculosis (strain ATCC 25618 / H37Rv) OX=83332 GN=secD PE=1 SV=1	SECD_MYCTU		60 kDa	16	8	25	9
262	TRUE	Empty	Purine nucleoside phosphorylase OS=Mycobacterium tuberculosis (strain ATCC 25618 / H37Rv) OX=83332 GN=punA PE=1 SV=1	PUNA_MYCTU		28 kDa	0	0	13	10
263	TRUE	Empty	Putative HTH-type transcriptional regulator Rv1287 OS=Mycobacterium tuberculosis (strain ATCC 25618 / H37Rv) OX=83332 GN=Rv1287 PE=1 SV=1	Y1287_MYCTU		17 kDa	0	0	2	1
264	TRUE	Empty	Putative L-lactate dehydrogenase OS=Mycobacterium tuberculosis (strain ATCC 25618 / H37Rv) OX=83332 GN=lldD PE=1 SV=1	LLDD_MYCTU		45 kDa	22	12	88	16
265	TRUE	Empty	Putative Rieske 2Fe-2S iron-sulfur protein Rv3818 OS=Mycobacterium tuberculosis (strain ATCC 25618 / H37Rv) OX=83332 GN=Rv3818 PE=1 SV=1	Y3818_MYCTU		58 kDa	5	8	34	1
266	TRUE	Empty	Putative S-adenosyl-L-methionine-dependent methyltransferase Rv0281 OS=Mycobacterium tuberculosis (strain ATCC 25618 / H37Rv) OX=83332 GN=Rv0281 PE=1 SV=1	Y293_MYCTU		33 kDa	0	0	2	13
267	TRUE	Empty	Putative S-adenosyl-L-methionine-dependent methyltransferase Rv0830 OS=Mycobacterium tuberculosis (strain ATCC 25618 / H37Rv) OX=83332 GN=Rv0830 PE=1 SV=1	Y851_MYCTU		33 kDa	3	6	24	1
268	TRUE	Empty	Putative S-adenosyl-L-methionine-dependent methyltransferase Rv1896c OS=Mycobacterium tuberculosis (strain ATCC 25618 / H37Rv) OX=83332 GN=Rv1896c PE=1 SV=1	Y1947_MYCTU		33 kDa	1	2	2	1
269	TRUE	Empty	Putative acetolactate synthase large subunit IlvX OS=Mycobacterium tuberculosis (strain ATCC 25618 / H37Rv) OX=83332 GN=ilvX PE=1 SV=1	ILVX_MYCTU		52 kDa	0	0	24	40
270	TRUE	Empty	Putative acyl-[acyl-carrier-protein] desaturase DesA1 OS=Mycobacterium tuberculosis (strain ATCC 25618 / H37Rv) OX=83332 GN=desA1 PE=1 SV=1	DESA1_MYCTU		39 kDa	2	29	4	26
271	TRUE	Empty	Putative acyl-[acyl-carrier-protein] desaturase DesA2 OS=Mycobacterium tuberculosis (strain ATCC 25618 / H37Rv) OX=83332 GN=desA2 PE=1 SV=1	DESA2_MYCTU		31 kDa	5	17	5	23
272	TRUE	Empty	Putative antitoxin VapB45 OS=Mycobacterium tuberculosis (strain ATCC 25618 / H37Rv) OX=83332 GN=vapB45 PE=1 SV=3	VPB45_MYCTU		26 kDa	4	3	1	7
273	TRUE	Empty	Putative citrate synthase 2 OS=Mycobacterium tuberculosis (strain ATCC 25618 / H37Rv) OX=83332 GN=citA PE=1 SV=1	CISY2_MYCTU		40 kDa	0	0	2	8
274	TRUE	Empty	Putative coenzyme F420-dependent oxidoreductase Rv3520c OS=Mycobacterium tuberculosis (strain ATCC 25618 / H37Rv) OX=83332 GN=Rv3520c PE=1 SV=1	Y3520_MYCTU		38 kDa	3	12	1	9
275	TRUE	Empty	Putative cystathionine beta-lyase OS=Mycobacterium tuberculosis (strain ATCC 25618 / H37Rv) OX=83332 GN=Rv2294 PE=1 SV=1	CBL_MYCTU		44 kDa	4	11	30	25
276	TRUE	Empty	Putative diacylated glycolipid transporter LprF OS=Mycobacterium tuberculosis (strain ATCC 25618 / H37Rv) OX=83332 GN=lprF PE=1 SV=1	LPRF_MYCTU		27 kDa	18	6	5	2
277	TRUE	Empty	Putative isocitrate lyase subunit A OS=Mycobacterium tuberculosis (strain ATCC 25618 / H37Rv) OX=83332 GN=aceAa PE=1 SV=1	ACEAA_MYCTU		40 kDa	74	61	19	82
278	TRUE	Empty	Putative isocitrate lyase subunit B OS=Mycobacterium tuberculosis (strain ATCC 25618 / H37Rv) OX=83332 GN=aceAb PE=3 SV=1	ACEAB_MYCTU		45 kDa	59	62	48	84
279	TRUE	Empty	Putative lipoprotein LpqE OS=Mycobacterium tuberculosis (strain ATCC 25618 / H37Rv) OX=83332 GN=lpqE PE=1 SV=1	LPQE_MYCTU		19 kDa	9	1	14	3
280	TRUE	Empty	Putative lipoprotein LprB OS=Mycobacterium tuberculosis (strain ATCC 25618 / H37Rv) OX=83332 GN=lprB PE=1 SV=1	LPRB_MYCTU		20 kDa	8	4	4	1
281	TRUE	Empty	Putative malate oxidoreductase [NAD] OS=Mycobacterium tuberculosis (strain ATCC 25618 / H37Rv) OX=83332 GN=mez PE=1 SV=1	MAOX_MYCTU		59 kDa	0	0	2	2
282	TRUE	Empty	Putative methyltransferase Rv1407 OS=Mycobacterium tuberculosis (strain ATCC 25618 / H37Rv) OX=83332 GN=Rv1407 PE=1 SV=1	Y1407_MYCTU		48 kDa	1	4	0	0
283	TRUE	Empty	Putative mutator protein MutT4 OS=Mycobacterium tuberculosis (strain ATCC 25618 / H37Rv) OX=83332 GN=mutT4 PE=1 SV=1	MUTT4_MYCTU		27 kDa	15	10	0	0
284	TRUE	Empty	Putative peptidoglycan hydrolase Rv2525c OS=Mycobacterium tuberculosis (strain ATCC 25618 / H37Rv) OX=83332 GN=Rv2525c PE=1 SV=1	LYS25_MYCTU		25 kDa	20	13	24	8
285	TRUE	Empty	Putative phthiocerol dimycocerosate transporter LppX OS=Mycobacterium tuberculosis (strain ATCC 25618 / H37Rv) OX=83332 GN=lppX PE=1 SV=1	LPPX_MYCTU		24 kDa	26	2	1	20
286	TRUE	Empty	Putative ribonuclease VapC45 OS=Mycobacterium tuberculosis (strain ATCC 25618 / H37Rv) OX=83332 GN=vapC45 PE=1 SV=1	VPC45_MYCTU		16 kDa	6	4	2	4
287	TRUE	Empty	Putative short-chain type dehydrogenase/reductase Rv0148 OS=Mycobacterium tuberculosis (strain ATCC 25618 / H37Rv) OX=83332 GN=Rv0148 PE=1 SV=3	Y0148_MYCTU		30 kDa	8	24	25	29
288	TRUE	Empty	Putative succinate-semialdehyde dehydrogenase [NADP(+)] 2 OS=Mycobacterium tuberculosis (strain ATCC 25618 / H37Rv) OX=83332 GN=gabD2 PE=1 SV=1	GABD2_MYCTU		55 kDa	3	15	6	1
289	TRUE	Empty	Putative succinyl-CoA transferase Rv0802c OS=Mycobacterium tuberculosis (strain ATCC 25618 / H37Rv) OX=83332 GN=Rv0802c PE=1 SV=1	Y802_MYCTU		25 kDa	0	0	2	1
290	TRUE	Empty	Putative thiosulfate sulfurtransferase OS=Mycobacterium tuberculosis (strain ATCC 25618 / H37Rv) OX=83332 GN=cysA1 PE=1 SV=1	THTR_MYCTU		31 kDa	0	0	3	15
291	TRUE	Empty	Pyridoxal 5'-phosphate synthase subunit PdxS OS=Mycobacterium tuberculosis (strain ATCC 25618 / H37Rv) OX=83332 GN=pdxS PE=1 SV=1	PDXS_MYCTU		31 kDa	2	1	3	2
292	TRUE	Empty	Pyridoxal phosphate homeostasis protein OS=Mycobacterium tuberculosis (strain ATCC 25618 / H37Rv) OX=83332 GN=Rv2148c PE=1 SV=1	PLPHP_MYCTU		28 kDa	0	0	3	3
293	TRUE	Empty	Pyrrolidone-carboxylate peptidase OS=Mycobacterium tuberculosis (strain ATCC 25618 / H37Rv) OX=83332 GN=pcp PE=1 SV=1	PCP_MYCTU		23 kDa	0	0	7	8
294	TRUE	Empty	Pyruvate dehydrogenase E1 component OS=Mycobacterium tuberculosis (strain ATCC 25618 / H37Rv) OX=83332 GN=aceE PE=1 SV=2	ODP1_MYCTU		103 kDa	30	35	56	47
295	TRUE	Empty	Quinolinate synthase A OS=Mycobacterium tuberculosis (strain ATCC 25618 / H37Rv) OX=83332 GN=nadA PE=1 SV=1	NADA_MYCTU		37 kDa	0	0	2	2
296	TRUE	Empty	RNA polymerase sigma factor SigA OS=Mycobacterium tuberculosis (strain ATCC 25618 / H37Rv) OX=83332 GN=sigA PE=1 SV=1	SIGA_MYCTU		58 kDa	4	4	0	0
297	TRUE	Empty	RNA polymerase sigma factor SigF OS=Mycobacterium tuberculosis (strain ATCC 25618 / H37Rv) OX=83332 GN=sigF PE=1 SV=1	SIGF_MYCTU		29 kDa	1	2	0	0
298	TRUE	Empty	RNA polymerase-binding protein RbpA OS=Mycobacterium tuberculosis (strain ATCC 25618 / H37Rv) OX=83332 GN=rbpA PE=1 SV=1	RBPA_MYCTU		13 kDa	0	0	1	1
299	TRUE	Empty	Response regulator MprA OS=Mycobacterium tuberculosis (strain ATCC 25618 / H37Rv) OX=83332 GN=mprA PE=1 SV=1	MPRA_MYCTU		26 kDa	3	10	0	0
300	TRUE	Empty	Riboflavin biosynthesis protein RibD OS=Mycobacterium tuberculosis (strain ATCC 25618 / H37Rv) OX=83332 GN=ribD PE=1 SV=1	RIBD_MYCTU		35 kDa	4	9	0	0
301	TRUE	Empty	Ribonuclease J OS=Mycobacterium tuberculosis (strain ATCC 25618 / H37Rv) OX=83332 GN=rnj PE=1 SV=1	RNJ_MYCTU		60 kDa	5	1	5	2
302	TRUE	Empty	Ribonuclease VapC11 OS=Mycobacterium tuberculosis (strain ATCC 25618 / H37Rv) OX=83332 GN=vapC11 PE=1 SV=1	VPC11_MYCTU		15 kDa	0	0	5	5
303	TRUE	Empty	Ribonuclease VapC24 OS=Mycobacterium tuberculosis (strain ATCC 25618 / H37Rv) OX=83332 GN=vapC24 PE=1 SV=1	VPC24_MYCTU		16 kDa	0	0	2	1
304	TRUE	Empty	Ribonuclease VapC30 OS=Mycobacterium tuberculosis (strain ATCC 25618 / H37Rv) OX=83332 GN=vapC30 PE=1 SV=1	VPC30_MYCTU		14 kDa	0	0	1	1
305	TRUE	Empty	Ribonuclease VapC39 OS=Mycobacterium tuberculosis (strain ATCC 25618 / H37Rv) OX=83332 GN=vapC39 PE=1 SV=1	VPC39_MYCTU		15 kDa	0	0	1	1
306	TRUE	Empty	Ribonuclease VapC46 OS=Mycobacterium tuberculosis (strain ATCC 25618 / H37Rv) OX=83332 GN=vapC46 PE=1 SV=3	VPC46_MYCTU		14 kDa	14	7	49	4
307	TRUE	Empty	Ribonucleoside-diphosphate reductase subunit alpha OS=Mycobacterium tuberculosis (strain ATCC 25618 / H37Rv) OX=83332 GN=nrdE PE=1 SV=1	RIR1_MYCTU		82 kDa	2	2	0	0
308	TRUE	Empty	Ribonucleoside-diphosphate reductase subunit beta nrdF1 OS=Mycobacterium tuberculosis (strain ATCC 25618 / H37Rv) OX=83332 GN=nrdF1 PE=1 SV=1	RIR2A_MYCTU		37 kDa	5	17	5	75
309	TRUE	Empty	Ribose-5-phosphate isomerase B OS=Mycobacterium tuberculosis (strain ATCC 25618 / H37Rv) OX=83332 GN=rpiB PE=1 SV=1	RPIB_MYCTU		17 kDa	0	0	27	6
310	TRUE	Empty	Ribose-phosphate pyrophosphokinase OS=Mycobacterium tuberculosis (strain ATCC 25618 / H37Rv) OX=83332 GN=prs PE=1 SV=1	KPRS_MYCTU		35 kDa	12	9	3	2
311	TRUE	Empty	Ribosomal RNA small subunit methyltransferase A OS=Mycobacterium tuberculosis (strain ATCC 25618 / H37Rv) OX=83332 GN=ksgA PE=1 SV=1	RSMA_MYCTU		35 kDa	1	10	0	0
312	TRUE	Empty	Ribosomal RNA small subunit methyltransferase H OS=Mycobacterium tuberculosis (strain ATCC 25618 / H37Rv) OX=83332 GN=rsmH PE=1 SV=2	RSMH_MYCTU		43 kDa	3	7	0	0
313	TRUE	Empty	Ribosome hibernation promotion factor OS=Mycobacterium tuberculosis (strain ATCC 25618 / H37Rv) OX=83332 GN=hpf PE=1 SV=4	HPF_MYCTU		25 kDa	7	14	0	0
314	TRUE	Empty	S-adenosylmethionine synthase OS=Mycobacterium tuberculosis (strain ATCC 25618 / H37Rv) OX=83332 GN=metK PE=1 SV=1	METK_MYCTU		43 kDa	4	22	3	25
315	TRUE	Empty	S-adenosylmethionine-dependent methyltransferase UmaA OS=Mycobacterium tuberculosis (strain ATCC 25618 / H37Rv) OX=83332 GN=umaA PE=1 SV=1	UMAA_MYCTU		33 kDa	20	30	3	8
316	TRUE	Empty	Sec-independent protein translocase protein TatA OS=Mycobacterium tuberculosis (strain ATCC 25618 / H37Rv) OX=83332 GN=tatA PE=1 SV=1	TATA_MYCTU		9 kDa	8	1	23	3
317	TRUE	Empty	Serine hydroxymethyltransferase 1 OS=Mycobacterium tuberculosis (strain ATCC 25618 / H37Rv) OX=83332 GN=glyA1 PE=1 SV=2	GLYA1_MYCTU		46 kDa	8	21	44	113
318	TRUE	Empty	Serine protease Rv3671c OS=Mycobacterium tuberculosis (strain ATCC 25618 / H37Rv) OX=83332 GN=Rv3671c PE=1 SV=1	Y3671_MYCTU		41 kDa	16	7	3	17
319	TRUE	Empty	Serine/threonine-protein kinase PknA OS=Mycobacterium tuberculosis (strain ATCC 25618 / H37Rv) OX=83332 GN=pknA PE=1 SV=1	PKNA_MYCTU		46 kDa	5	3	1	5
320	TRUE	Empty	Serine/threonine-protein kinase PknB OS=Mycobacterium tuberculosis (strain ATCC 25618 / H37Rv) OX=83332 GN=pknB PE=1 SV=1	PKNB_MYCTU		67 kDa	13	6	1	9
321	TRUE	Empty	Signal peptidase I OS=Mycobacterium tuberculosis (strain ATCC 25618 / H37Rv) OX=83332 GN=lepB PE=1 SV=1	LEP_MYCTU		32 kDa	11	5	37	1
322	TRUE	Empty	Single-stranded DNA-binding protein OS=Mycobacterium tuberculosis (strain ATCC 25618 / H37Rv) OX=83332 GN=ssb PE=1 SV=1	SSB_MYCTU		17 kDa	24	23	52	17
323	TRUE	Empty	Soluble secreted antigen MPT53 OS=Mycobacterium tuberculosis (strain ATCC 25618 / H37Rv) OX=83332 GN=mpt53 PE=1 SV=1	MPT53_MYCTU		18 kDa	0	0	14	1
324	TRUE	Empty	Steroid 3-ketoacyl-CoA thiolase OS=Mycobacterium tuberculosis (strain ATCC 25618 / H37Rv) OX=83332 GN=fadA5 PE=1 SV=1	FADA5_MYCTU		41 kDa	0	0	1	9
325	TRUE	Empty	Succinate--CoA ligase [ADP-forming] subunit alpha OS=Mycobacterium tuberculosis (strain ATCC 25618 / H37Rv) OX=83332 GN=sucD PE=1 SV=1	SUCD_MYCTU		31 kDa	0	0	15	2
326	TRUE	Empty	Succinate--CoA ligase [ADP-forming] subunit beta OS=Mycobacterium tuberculosis (strain ATCC 25618 / H37Rv) OX=83332 GN=sucC PE=1 SV=1	SUCC_MYCTU		41 kDa	0	0	33	8
327	TRUE	Empty	Succinate-semialdehyde dehydrogenase [NADP(+)] 1 OS=Mycobacterium tuberculosis (strain ATCC 25618 / H37Rv) OX=83332 GN=gabD1 PE=1 SV=1	GABD1_MYCTU		49 kDa	2	4	30	6
328	TRUE	Empty	Sulfite reductase [ferredoxin] OS=Mycobacterium tuberculosis (strain ATCC 25618 / H37Rv) OX=83332 GN=sir PE=1 SV=1	SIR_MYCTU		62 kDa	0	0	90	45
329	TRUE	Empty	Superoxide dismutase [Cu-Zn] OS=Mycobacterium tuberculosis (strain ATCC 25618 / H37Rv) OX=83332 GN=sodC PE=1 SV=1	SODC_MYCTU		24 kDa	8	8	3	11
330	TRUE	Empty	Superoxide dismutase [Fe] OS=Mycobacterium tuberculosis (strain ATCC 25618 / H37Rv) OX=83332 GN=sodB PE=1 SV=1	SODF_MYCTU		23 kDa	1	6	5	16
331	TRUE	Empty	Thiazole synthase OS=Mycobacterium tuberculosis (strain ATCC 25618 / H37Rv) OX=83332 GN=thiG PE=1 SV=1	THIG_MYCTU		26 kDa	0	0	2	2
332	TRUE	Empty	Thioesterase TesA OS=Mycobacterium tuberculosis (strain ATCC 25618 / H37Rv) OX=83332 GN=tesA PE=1 SV=1	TESA_MYCTU		29 kDa	5	10	52	23
333	TRUE	Empty	Thiol peroxidase OS=Mycobacterium tuberculosis (strain ATCC 25618 / H37Rv) OX=83332 GN=tpx PE=1 SV=1	TPX_MYCTU		17 kDa	0	0	4	5
334	TRUE	Empty	Thioredoxin OS=Mycobacterium tuberculosis (strain ATCC 25618 / H37Rv) OX=83332 GN=trxA PE=1 SV=1	THIO_MYCTU		13 kDa	0	0	9	3
335	TRUE	Empty	Thioredoxin-like reductase Rv2466c OS=Mycobacterium tuberculosis (strain ATCC 25618 / H37Rv) OX=83332 GN=Rv2466c PE=1 SV=1	TRLR_MYCTU		23 kDa	0	0	21	10
336	TRUE	Empty	Threonine synthase OS=Mycobacterium tuberculosis (strain ATCC 25618 / H37Rv) OX=83332 GN=thrC PE=1 SV=1	THRC_MYCTU		37 kDa	0	0	11	106
337	TRUE	Empty	Trans-acting enoyl reductase OS=Mycobacterium tuberculosis (strain ATCC 25618 / H37Rv) OX=83332 GN=Rv2953 PE=1 SV=1	TAER_MYCTU		45 kDa	17	14	7	1
338	TRUE	Empty	Transcription termination factor Rho OS=Mycobacterium tuberculosis (strain ATCC 25618 / H37Rv) OX=83332 GN=rho PE=1 SV=1	RHO_MYCTU		65 kDa	1	11	2	1
339	TRUE	Empty	Transcriptional regulator MraZ OS=Mycobacterium tuberculosis (strain ATCC 25618 / H37Rv) OX=83332 GN=mraZ PE=1 SV=1	MRAZ_MYCTU		16 kDa	41	21	8	16
340	TRUE	Empty	Transcriptional repressor NrdR OS=Mycobacterium tuberculosis (strain ATCC 25618 / H37Rv) OX=83332 GN=nrdR PE=1 SV=1	NRDR_MYCTU		17 kDa	1	3	0	0
341	TRUE	Empty	Transketolase OS=Mycobacterium tuberculosis (strain ATCC 25618 / H37Rv) OX=83332 GN=tkt PE=1 SV=1	TKT_MYCTU		76 kDa	15	6	10	38
342	TRUE	Empty	Translation initiation factor IF-2 OS=Mycobacterium tuberculosis (strain ATCC 25618 / H37Rv) OX=83332 GN=infB PE=1 SV=1	IF2_MYCTU		94 kDa	2	6	12	3
343	TRUE	Empty	Trehalase OS=Mycobacterium tuberculosis (strain ATCC 25618 / H37Rv) OX=83332 GN=Rv2402 PE=1 SV=2	TREH_MYCTU		77 kDa	1	9	75	8
344	TRUE	Empty	Trehalose 2-sulfotransferase OS=Mycobacterium tuberculosis (strain ATCC 25618 / H37Rv) OX=83332 GN=stf0 PE=1 SV=1	STF0_MYCTU		30 kDa	1	4	0	0
345	TRUE	Empty	Trehalose monomycolate exporter MmpL3 OS=Mycobacterium tuberculosis (strain ATCC 25618 / H37Rv) OX=83332 GN=mmpL3 PE=1 SV=1	MMPL3_MYCTU		101 kDa	42	16	3	13
346	TRUE	Empty	Trigger factor OS=Mycobacterium tuberculosis (strain ATCC 25618 / H37Rv) OX=83332 GN=tig PE=1 SV=1	TIG_MYCTU		51 kDa	0	0	33	15
347	TRUE	Empty	Triosephosphate isomerase OS=Mycobacterium tuberculosis (strain ATCC 25618 / H37Rv) OX=83332 GN=tpiA PE=1 SV=1	TPIS_MYCTU		27 kDa	0	0	48	23
348	TRUE	Empty	Tryptophan synthase alpha chain OS=Mycobacterium tuberculosis (strain ATCC 25618 / H37Rv) OX=83332 GN=trpA PE=1 SV=1	TRPA_MYCTU		28 kDa	4	10	37	16
349	TRUE	Empty	Tryptophan--tRNA ligase OS=Mycobacterium tuberculosis (strain ATCC 25618 / H37Rv) OX=83332 GN=trpS PE=1 SV=1	SYW_MYCTU		36 kDa	0	0	3	3
350	TRUE	Empty	Tyrosine recombinase XerC OS=Mycobacterium tuberculosis (strain ATCC 25618 / H37Rv) OX=83332 GN=xerC PE=1 SV=1	XERC_MYCTU		32 kDa	3	2	0	0
351	TRUE	Empty	UPF0098 protein Rv2140c OS=Mycobacterium tuberculosis (strain ATCC 25618 / H37Rv) OX=83332 GN=Rv2140c PE=1 SV=1	Y2140_MYCTU		19 kDa	0	0	1	5
352	TRUE	Empty	UPF0182 protein Rv3193c OS=Mycobacterium tuberculosis (strain ATCC 25618 / H37Rv) OX=83332 GN=Rv3193c PE=1 SV=1	Y3193_MYCTU		108 kDa	43	17	1	26
353	TRUE	Empty	UPF0336 protein Rv0504c OS=Mycobacterium tuberculosis (strain ATCC 25618 / H37Rv) OX=83332 GN=Rv0504c PE=1 SV=1	Y504_MYCTU		18 kDa	2	3	2	4
354	TRUE	Empty	UPF0336 protein Rv0637 OS=Mycobacterium tuberculosis (strain ATCC 25618 / H37Rv) OX=83332 GN=Rv0637 PE=1 SV=1	Y637_MYCTU		19 kDa	5	15	1	7
355	TRUE	Empty	UPF0603 protein Rv2345 OS=Mycobacterium tuberculosis (strain ATCC 25618 / H37Rv) OX=83332 GN=Rv2345 PE=1 SV=1	Y2345_MYCTU		70 kDa	64	35	10	30
356	TRUE	Empty	UPF0678 fatty acid-binding protein-like protein Rv0813c OS=Mycobacterium tuberculosis (strain ATCC 25618 / H37Rv) OX=83332 GN=Rv0813c PE=1 SV=1	Y813_MYCTU		24 kDa	0	0	8	1
357	TRUE	Empty	Uncharacterized ABC transporter ATP-binding protein Rv1281c OS=Mycobacterium tuberculosis (strain ATCC 25618 / H37Rv) OX=83332 GN=Rv1281c PE=1 SV=1	Y1281_MYCTU		65 kDa	0	0	1	2
358	TRUE	Empty	Uncharacterized ABC transporter ATP-binding protein Rv2564 OS=Mycobacterium tuberculosis (strain ATCC 25618 / H37Rv) OX=83332 GN=Rv2564 PE=1 SV=1	Y2564_MYCTU		35 kDa	5	3	10	2
359	TRUE	Empty	Uncharacterized FAD-linked oxidoreductase Rv2280 OS=Mycobacterium tuberculosis (strain ATCC 25618 / H37Rv) OX=83332 GN=Rv2280 PE=1 SV=1	Y2280_MYCTU		48 kDa	0	0	15	16
360	TRUE	Empty	Uncharacterized HTH-type transcriptional regulator Rv0081 OS=Mycobacterium tuberculosis (strain ATCC 25618 / H37Rv) OX=83332 GN=Rv0081 PE=1 SV=1	Y0081_MYCTU		12 kDa	0	0	2	2
361	TRUE	Empty	Uncharacterized HTH-type transcriptional regulator Rv1816 OS=Mycobacterium tuberculosis (strain ATCC 25618 / H37Rv) OX=83332 GN=Rv1816 PE=1 SV=1	Y1816_MYCTU		25 kDa	13	16	49	6
362	TRUE	Empty	Uncharacterized NTE family protein Rv2565 OS=Mycobacterium tuberculosis (strain ATCC 25618 / H37Rv) OX=83332 GN=Rv2565 PE=1 SV=1	Y2565_MYCTU		62 kDa	1	5	0	0
363	TRUE	Empty	Uncharacterized RNA pseudouridine synthase Rv1540 OS=Mycobacterium tuberculosis (strain ATCC 25618 / H37Rv) OX=83332 GN=Rv1540 PE=1 SV=1	Y1540_MYCTU		33 kDa	2	2	0	0
364	TRUE	Empty	Uncharacterized S-adenosylmethionine-dependent methyltransferase Rv3037c OS=Mycobacterium tuberculosis (strain ATCC 25618 / H37Rv) OX=83332 GN=Rv3037c PE=3 SV=1	Y3037_MYCTU		39 kDa	1	3	0	0
365	TRUE	Empty	Uncharacterized aminopeptidase Rv1333 OS=Mycobacterium tuberculosis (strain ATCC 25618 / H37Rv) OX=83332 GN=Rv1333 PE=1 SV=1	Y1333_MYCTU		34 kDa	0	0	16	2
366	TRUE	Empty	Uncharacterized glycosyl hydrolase Rv2006 OS=Mycobacterium tuberculosis (strain ATCC 25618 / H37Rv) OX=83332 GN=Rv2006 PE=1 SV=1	Y2006_MYCTU		146 kDa	3	2	11	11
367	TRUE	Empty	Uncharacterized membrane protein Rv3486 OS=Mycobacterium tuberculosis (strain ATCC 25618 / H37Rv) OX=83332 GN=Rv3486 PE=1 SV=4	Y3486_MYCTU		17 kDa	5	2	2	3
368	TRUE	Empty	Uncharacterized membrane protein Rv3691 OS=Mycobacterium tuberculosis (strain ATCC 25618 / H37Rv) OX=83332 GN=Rv3691 PE=1 SV=4	Y3691_MYCTU		40 kDa	3	1	0	0
369	TRUE	Empty	Uncharacterized oxidoreductase Rv0770 OS=Mycobacterium tuberculosis (strain ATCC 25618 / H37Rv) OX=83332 GN=Rv0770 PE=1 SV=1	Y770_MYCTU		30 kDa	0	0	1	2
370	TRUE	Empty	Uncharacterized oxidoreductase Rv1843c OS=Mycobacterium tuberculosis (strain ATCC 25618 / H37Rv) OX=83332 GN=guaB1 PE=1 SV=1	Y1843_MYCTU		50 kDa	0	0	2	76
371	TRUE	Empty	Uncharacterized oxidoreductase Rv2298 OS=Mycobacterium tuberculosis (strain ATCC 25618 / H37Rv) OX=83332 GN=Rv2298 PE=1 SV=1	Y2298_MYCTU		35 kDa	5	11	13	6
372	TRUE	Empty	Uncharacterized oxidoreductase Rv2971 OS=Mycobacterium tuberculosis (strain ATCC 25618 / H37Rv) OX=83332 GN=Rv2971 PE=1 SV=1	Y2971_MYCTU		30 kDa	4	6	18	41
373	TRUE	Empty	Uncharacterized protein Rv0088 OS=Mycobacterium tuberculosis (strain ATCC 25618 / H37Rv) OX=83332 GN=Rv0088 PE=1 SV=1	Y088_MYCTU		25 kDa	26	13	4	11
374	TRUE	Empty	Uncharacterized protein Rv0479c OS=Mycobacterium tuberculosis (strain ATCC 25618 / H37Rv) OX=83332 GN=Rv0479c PE=1 SV=1	Y479_MYCTU		37 kDa	5	1	1	6
375	TRUE	Empty	Uncharacterized protein Rv0647c OS=Mycobacterium tuberculosis (strain ATCC 25618 / H37Rv) OX=83332 GN=Rv0647c PE=1 SV=1	Y647_MYCTU		55 kDa	3	10	0	0
376	TRUE	Empty	Uncharacterized protein Rv0959 OS=Mycobacterium tuberculosis (strain ATCC 25618 / H37Rv) OX=83332 GN=Rv0959 PE=1 SV=1	Y959_MYCTU		75 kDa	8	6	0	0
377	TRUE	Empty	Uncharacterized protein Rv1265 OS=Mycobacterium tuberculosis (strain ATCC 25618 / H37Rv) OX=83332 GN=Rv1265 PE=1 SV=1	Y1265_MYCTU		25 kDa	32	44	8	3
378	TRUE	Empty	Uncharacterized protein Rv1339 OS=Mycobacterium tuberculosis (strain ATCC 25618 / H37Rv) OX=83332 GN=Rv1339 PE=1 SV=1	Y1339_MYCTU		29 kDa	0	0	31	15
379	TRUE	Empty	Uncharacterized protein Rv1488 OS=Mycobacterium tuberculosis (strain ATCC 25618 / H37Rv) OX=83332 GN=Rv1488 PE=1 SV=1	Y1488_MYCTU		41 kDa	24	19	9	6
380	TRUE	Empty	Uncharacterized protein Rv1836c OS=Mycobacterium tuberculosis (strain ATCC 25618 / H37Rv) OX=83332 GN=Rv1836c PE=1 SV=1	Y1836_MYCTU		70 kDa	13	2	6	2
381	TRUE	Empty	Uncharacterized protein Rv2001 OS=Mycobacterium tuberculosis (strain ATCC 25618 / H37Rv) OX=83332 GN=Rv2001 PE=1 SV=1	Y2001_MYCTU		29 kDa	1	2	0	0
382	TRUE	Empty	Uncharacterized protein Rv2008c OS=Mycobacterium tuberculosis (strain ATCC 25618 / H37Rv) OX=83332 GN=Rv2008c PE=1 SV=1	Y2008_MYCTU		48 kDa	4	8	0	0
383	TRUE	Empty	Uncharacterized protein Rv2084 OS=Mycobacterium tuberculosis (strain ATCC 25618 / H37Rv) OX=83332 GN=Rv2084 PE=1 SV=1	Y2084_MYCTU		41 kDa	1	2	0	0
384	TRUE	Empty	Uncharacterized protein Rv2091c OS=Mycobacterium tuberculosis (strain ATCC 25618 / H37Rv) OX=83332 GN=Rv2091c PE=1 SV=1	Y2091_MYCTU		26 kDa	18	11	1	7
385	TRUE	Empty	Uncharacterized protein Rv2305 OS=Mycobacterium tuberculosis (strain ATCC 25618 / H37Rv) OX=83332 GN=Rv2305 PE=1 SV=1	Y2305_MYCTU		46 kDa	1	4	0	0
386	TRUE	Empty	Uncharacterized protein Rv2574 OS=Mycobacterium tuberculosis (strain ATCC 25618 / H37Rv) OX=83332 GN=Rv2574 PE=1 SV=1	Y2574_MYCTU		19 kDa	8	6	8	2
387	TRUE	Empty	Uncharacterized protein Rv2716 OS=Mycobacterium tuberculosis (strain ATCC 25618 / H37Rv) OX=83332 GN=Rv2716 PE=1 SV=1	Y2716_MYCTU		25 kDa	0	0	67	8
388	TRUE	Empty	Uncharacterized protein Rv2901c OS=Mycobacterium tuberculosis (strain ATCC 25618 / H37Rv) OX=83332 GN=Rv2901c PE=1 SV=1	Y2901_MYCTU		12 kDa	1	9	27	8
389	TRUE	Empty	Uncharacterized protein Rv2927c OS=Mycobacterium tuberculosis (strain ATCC 25618 / H37Rv) OX=83332 GN=Rv2927c PE=1 SV=1	Y2927_MYCTU		27 kDa	0	0	46	5
390	TRUE	Empty	Uncharacterized protein Rv3292 OS=Mycobacterium tuberculosis (strain ATCC 25618 / H37Rv) OX=83332 GN=Rv3292 PE=1 SV=1	Y3292_MYCTU		45 kDa	2	15	106	2
391	TRUE	Empty	Universal stress protein Rv1636 OS=Mycobacterium tuberculosis (strain ATCC 25618 / H37Rv) OX=83332 GN=Rv1636 PE=1 SV=1	Y1636_MYCTU		15 kDa	0	0	1	6
392	TRUE	Empty	Universal stress protein Rv2005c OS=Mycobacterium tuberculosis (strain ATCC 25618 / H37Rv) OX=83332 GN=Rv2005c PE=1 SV=1	Y2005_MYCTU		31 kDa	1	7	0	0
393	TRUE	Empty	Universal stress protein Rv2623 OS=Mycobacterium tuberculosis (strain ATCC 25618 / H37Rv) OX=83332 GN=Rv2623 PE=1 SV=1	Y2623_MYCTU		32 kDa	1	12	2	1
394	TRUE	Empty	Uracil phosphoribosyltransferase OS=Mycobacterium tuberculosis (strain ATCC 25618 / H37Rv) OX=83332 GN=upp PE=1 SV=1	UPP_MYCTU		22 kDa	0	0	1	1
395	TRUE	Empty	Uracil-DNA glycosylase OS=Mycobacterium tuberculosis (strain ATCC 25618 / H37Rv) OX=83332 GN=ung PE=1 SV=1	UNG_MYCTU		24 kDa	4	4	0	0
396	TRUE	Empty	Urease subunit alpha OS=Mycobacterium tuberculosis (strain ATCC 25618 / H37Rv) OX=83332 GN=ureC PE=1 SV=1	URE1_MYCTU		61 kDa	0	0	1	5
397	TRUE	Empty	Uridylate kinase OS=Mycobacterium tuberculosis (strain ATCC 25618 / H37Rv) OX=83332 GN=pyrH PE=1 SV=1	PYRH_MYCTU		27 kDa	0	0	139	3
398	TRUE	Empty	UvrABC system protein A OS=Mycobacterium tuberculosis (strain ATCC 25618 / H37Rv) OX=83332 GN=uvrA PE=1 SV=1	UVRA_MYCTU		106 kDa	14	35	0	0
399	TRUE	Empty	UvrABC system protein C OS=Mycobacterium tuberculosis (strain ATCC 25618 / H37Rv) OX=83332 GN=uvrC PE=1 SV=1	UVRC_MYCTU		72 kDa	1	4	0	0
400	TRUE	Empty	Valine--tRNA ligase OS=Mycobacterium tuberculosis (strain ATCC 25618 / H37Rv) OX=83332 GN=valS PE=1 SV=2	SYV_MYCTU		99 kDa	0	0	9	36
401	TRUE	Empty	dCTP deaminase, dUMP-forming OS=Mycobacterium tuberculosis (strain ATCC 25618 / H37Rv) OX=83332 GN=dcd PE=1 SV=1	DCDB_MYCTU		21 kDa	0	0	8	7
402	TRUE	Empty	dTDP-4-dehydrorhamnose 3,5-epimerase OS=Mycobacterium tuberculosis (strain ATCC 25618 / H37Rv) OX=83332 GN=rmlC PE=1 SV=1	RMLC_MYCTU		22 kDa	0	0	2	5
403	TRUE	Empty	tRNA (adenine(58)-N(1))-methyltransferase TrmI OS=Mycobacterium tuberculosis (strain ATCC 25618 / H37Rv) OX=83332 GN=trmI PE=1 SV=1	TRMI_MYCTU		30 kDa	37	45	4	16
